# Supplementary material for: m6A methylation regulators as predictors for treatment of advanced urothelial carcinoma with anti-PDL1 agent
Source: Front Immunol. 2022 Sep 15;13:1014861. doi: 10.3389/fimmu.2022.1014861 (PMC9521425; doi:10.3389/fimmu.2022.1014861)
Supplement: Supplementary Table 1 — Data Source and Clinical Table. [file Table_1.xlsx]

## Sheet: m6Aexp
ID	SAM0257bbbbd388	SAM025b45c27e05	SAM032c642382a7	SAM0571f17f4045	SAM08cce2fa88f2	SAM09c84ec0cf34	SAM0a0f2bac4b20	SAM0a7c2091dd56	SAM0bdb3428bd13	SAM0ce9c983b20f	SAM0d855cff64e6	SAM0f956e757453	SAM110501d0eedb	SAM12502d970c10	SAM166a419a4e5a	SAM18039827e1b9	SAM181b638b8248	SAM187e056d6a2a	SAM18a4dabbc557	SAM18b9351e265a	SAM18bc1078bc15	SAM18be5b395318	SAM19fec8f3b3bd	SAM1a87df750b9d	SAM1ab1b28d9f2b	SAM1ac4e3dee297	SAM1c0ecfb3eb63	SAM1c8b086175ca	SAM1dda30f1c5be	SAM1e9c4d1d39ae	SAM1f83ebd6be9b	SAM1fa6bcb7fc48	SAM2070b416069c	SAM23095936e611	SAM23aa15d4a0b0	SAM26104d5adc89	SAM2624229effe8	SAM28687037e4ff	SAM28e6031ac18b	SAM297c0301e861	SAM29da928587ad	SAM2b672f4336c7	SAM2bba8cb35e48	SAM2c9586161ce6	SAM2dc3f04e45e9	SAM2e7aa8fa0ab3	SAM2f228939632f	SAM30cf07d4874f	SAM31f41dd0d6ca
ELF3	315.964	93.1911	33.1818	52.2634	59.4035	67.5472	26.777	7.49767	86.1141	27.7808	42.5268	201.678	143.986	136.937	56.9415	234.596	18.8967	67.4639	136.966	71.2148	124.342	99.4938	4.94255	30.4544	125.557	111.068	53.801	58.1669	140.986	174.773	235.026	89.5167	224.949	150.969	211.137	123.554	60.8769	20.5267	150.186	12.6417	99.6516	147.26	52.1837	187.74	3.68335	217.749	214.811	63.8251	74.175
FMR1	118.851	87.9467	145.845	99.6338	119.937	38.0185	135.352	56.8373	50.0865	58.2757	79.6915	55.0128	58.0173	143.85	79.4637	115.738	102.89	38.5129	194.086	54.0092	126.548	198.316	95.8152	72.8218	132.698	55.6461	58.8267	84.3603	79.4154	138.398	105.764	102.856	77.2484	86.2692	119.476	101.757	67.6969	73.9759	31.7951	142.589	62.0163	78.4927	262.12	126.226	74.3728	65.3344	60.552	100.598	54.9716
HNRNPA2B1	241.29	133.423	195.564	174.907	144.164	115.182	189.86	143.553	114.17	161.109	243.449	154.6	177.884	181.908	139.775	164.82	125.328	158.733	197.619	235.115	198.981	284.676	149.49	203.153	241.804	177.821	191.904	136.984	196.97	262.516	173.491	219.06	230.389	196.483	167.031	247.016	136.285	182.969	246.391	178.246	194.398	137.51	112.119	215.301	130.367	157.977	43.8535	183.661	189.887
HNRNPC	241.004	167.509	244.286	201.177	152.911	135.544	250.072	177.879	127.689	197.144	372.115	118.438	150.951	215.772	156.343	193.565	218.883	139.986	193.734	223.54	211.728	344.523	192.62	143.968	213.139	212.654	210.848	155.314	191.03	296.14	212.586	234.796	245.529	218.677	183.538	184.126	149.67	248.487	311.538	228.048	190.021	172.778	170.764	199.971	122.475	168.282	162.284	187.518	188.216
SRSF2	13.9714	10.4498	16.2516	12.3266	8.72153	5.42607	6.36857	8.68648	17.3401	13.4068	12.3024	9.56073	14.45	15.3061	7.08229	12.2871	4.68523	7.38738	12.778	12.1123	18.0141	6.79212	11.6764	14.6195	11.7228	18.0471	11.262	9.24931	11.0887	16.124	9.54857	13.8743	14.8608	18.3618	11.4215	10.0243	9.73278	11.6234	9.83765	9.46062	12.2259	10.2365	5.48242	15.9221	8.26571	12.881	9.48361	9.89368	13.9321
WTAP	52.313	32.2434	36.1514	47.6473	29.3024	22.294	47.6552	37.3316	28.159	39.345	44.4722	44.5395	26.0076	41.1434	46.7711	29.4546	40.6645	29.8416	37.0115	34.9723	21.1422	50.8381	47.0838	55.9325	35.2522	31.4467	40.5511	31.775	36.5182	35.6614	34.7746	45.3539	45.6611	45.8287	29.2028	39.0406	29.9672	43.9812	46.0465	54.0571	32.3204	40.7264	26.0654	46.3449	49.0034	28.8822	27.0117	57.0272	39.2521
IGF2BP1	0.0827948	0.0237336	53.8448	0.475615	0.025493	0.0610466	0.123178	0.0335662	0.759039	0.0620753	0.193086	0.0717094	0.0185403	0.134075	0	0.0842588	0.0745577	0.0622767	0.158308	0.0791322	6.59935	2.87692	6.22327	0.103459	0.188947	0.0586181	0.0295462	1.73827	0.0812917	0.916094	0.0471746	0.00783869	0.0505964	0.0806759	15.0965	0.0280965	0	5.74347	0.00710884	0.174467	2.45301	0.0785938	0.0308913	0.0450435	0.0431423	0.0188863	3.14466	0.00774664	0.0842084
IGF2BP3	2.86157	0.258828	67.842	15.4009	0.0855429	0.471144	1.62379	0.126712	0.767587	2.63843	41.0385	0.0962499	76.0086	0.249942	3.689	2.04983	2.76764	0.870719	91.8664	0.606931	3.86058	15.7152	5.53819	0.173582	9.73225	0.135229	2.08202	2.78681	0.63235	17.9276	0.0527656	0.223577	0.0509336	0.879814	4.96706	0.078566	1.24858	4.09173	0.0715622	13.4305	17.543	0.21098	1.36482	0.025191	11.2556	8.18581	6.81937	0.610865	0.282565
IGF2BP2	0.557105	0.887936	18.8097	1.47248	0.210905	0.413012	5.35301	7.23858	0.424373	6.90823	8.5479	0.448238	0.320404	0.268401	3.22063	0.26334	7.15168	3.98817	1.17872	3.43335	5.39418	3.55651	12.8331	3.88711	0.924008	0.183204	1.00763	1.33511	1.80157	10.9756	0.0809466	0.233459	0.349752	0.27884	1.42824	4.23564	1.05804	9.89614	0.640395	6.08669	3.85975	0.127152	0.783733	0.063488	1.21088	0.594898	5.80098	1.79732	0.4149
ZC3H13	71.3696	64.0799	53.6544	48.7646	77.8446	52.1606	84.6909	37.834	50.0512	40.6159	55.1158	53.5397	62.183	65.608	67.9597	39.3759	79.6531	48.9425	37.999	50.5885	46.0822	34.7111	74.907	25.4841	70.1527	50.3852	54.8441	66.8127	64.6319	105.725	28.0815	65.1728	88.0262	57.1942	46.2183	85.9189	80.1217	64.1858	75.0773	65.4624	69.1733	42.9337	97.3574	65.9078	48.6361	54.8909	44.6779	79.6134	70.2099
KIAA1429	83.9526	78.3454	108.031	65.8946	57.9921	58.6216	109.48	68.3996	87.3569	69.9157	75.1672	62.4627	57.4014	84.6335	70.7193	76.0319	71.1803	73.6605	152.904	67.1956	97.593	103.037	123.61	112.376	85.2112	62.6099	52.3747	59.4002	63.6907	117.391	62.8817	76.455	67.2115	81.0401	52.8132	94.2295	58.6713	76.4957	69.3275	82.8332	63.4243	121.875	95.8908	104.599	101.654	72.4957	97.2742	140.766	78.9325
RBM15B	18.3219	7.05347	10.0761	9.12595	8.27291	5.15655	4.47974	11.1193	13.946	6.07268	6.93034	6.57973	18.2876	11.5584	7.40747	13.5651	6.26261	6.58256	10.1021	5.44561	13.7906	8.49903	5.33262	3.40122	4.23226	9.90678	5.14298	8.96514	8.95474	13.4095	6.47158	11.2963	12.6167	15.0444	15.1574	5.78788	7.58705	6.79597	8.64264	7.03478	10.9469	7.78408	10.2262	15.2556	8.48951	10.3296	10.5071	9.12537	8.97646
YTHDF2	72.826	49.8809	54.9819	43.4634	34.1282	51.9973	42.2892	27.4081	42.7456	34.989	58.5181	40.5548	50.1204	52.8032	35.2563	71.6674	32.9878	48.6527	46.2891	52.7108	55.0666	73.4765	28.6812	56.5971	80.9346	41.0598	28.183	31.0182	42.468	48.6681	42.219	46.3199	60.9677	53.7135	45.7444	36.5179	33.8506	27.9703	54.1943	32.7614	35.5442	62.1035	37.056	42.9745	57.7028	41.496	31.4839	51.6912	46.6071
ALKBH5	45.1765	28.6749	36.2714	37.0348	39.8477	52.856	33.3983	24.4159	30.7959	31.4791	39.4821	35.8532	24.3597	50.5365	34.3882	40.7727	40.6869	40.0318	25.819	35.1632	52.9735	35.0922	21.0601	26.8504	70.0141	12.696	21.0678	41.1937	25.8992	47.9447	20.4759	22.971	35.1202	25.5786	28.6005	33.946	46.8228	25.2986	29.9405	31.976	34.7949	24.2826	23.4846	46.6636	24.7862	24.7897	27.3532	38.9742	29.0498
YTHDF1	39.4111	16.3283	43.0294	18.028	18.2234	21.1551	12.1508	13.3149	27.3824	20.8333	17.212	11.6942	26.5578	29.1775	15.7359	19.0182	15.0443	12.2946	26.0927	12.83	28.2822	17.4561	21.064	11.5813	18.009	24.4029	14.8131	20.3596	17.7314	26.2853	13.8615	24.1627	24.0286	31.8465	20.5328	20.3812	17.129	16.8178	20.1114	18.2063	22.1971	16.5407	18.5793	23.7615	8.49731	16.3361	20.0948	22.7693	27.4882
METTL3	86.1888	40.6916	62.1244	73.5537	39.7011	51.9246	37.4502	79.7145	65.072	62.0182	67.591	82.6555	51.3491	71.8069	49.1483	68.5209	29.0278	68.3325	61.9208	63.5579	95.5929	71.3158	54.2742	41.3253	54.6863	52.3689	46.307	47.1301	65.5289	73.0612	61.2507	93.6944	85.5598	82.8754	53.7137	57.461	56.4089	60.2587	78.061	55.8462	60.5589	63.5555	38.6948	61.9557	74.5916	43.0835	47.1124	61.2443	60.1847
METTL14	25.2859	21.6207	25.7983	27.8773	19.2595	17.9732	19.4008	17.9269	17.9074	18.6049	29.1615	15.5617	24.9899	22.6099	23.0498	19.7679	18.8072	11.6833	19.7548	17.3292	19.6423	26.8962	21.7015	17.0884	24.0146	14.0558	17.4528	22.1103	26.0796	28.7118	22.0322	24.1252	25.3121	21.6663	15.2415	23.5532	18.1398	18.0805	30.1571	32.4703	16.8151	15.9931	19.5613	31.0859	21.1576	14.0342	16.6496	23.9859	25.1483
RBM15	58.4224	26.2941	39.3942	45.3017	22.0513	14.0436	8.81205	18.5826	18.0982	27.2788	26.9273	13.1555	36.2219	28.4143	18.7555	92.7563	8.80783	14.137	39.621	18.9733	49.2568	28.0349	19.7616	12.4618	13.8054	14.1988	23.1033	13.7028	22.1657	31.5172	13.092	32.5481	34.4097	30.6474	16.0914	13.3882	18.6281	17.7507	20.3527	20.1045	18.3567	23.4898	14.6927	35.3354	43.133	21.2071	13.6905	20.8868	25.5914
YTHDC2	21.3102	15.7362	13.5761	29.7746	22.4252	12.996	12.4346	15.5282	13.1022	17.1376	24.5681	14.0713	18.7916	24.5101	24.9818	14.8645	13.8174	15.3131	13.5593	18.1063	17.2518	25.9097	28.7641	17.1413	20.7037	17.9459	18.7766	11.0495	22.6569	15.819	38.5309	54.7207	27.6409	26.0688	12.2193	13.4821	18.3797	15.7572	26.6191	17.2925	16.0962	23.3661	17.9605	25.7313	19.1743	20.7155	17.3889	27.955	17.8515
METTL16	13.9126	6.75165	12.0013	10.2196	8.7855	8.8679	7.6242	6.99651	7.40268	6.52818	8.77099	8.31176	6.90144	8.31802	9.12772	8.21167	7.72102	7.42888	5.40978	11.2129	15.4915	9.21996	11.5477	8.90922	14.5814	4.14669	6.04682	7.46227	8.49316	16.1188	6.61485	7.20573	12.824	6.2259	6.57666	9.55874	10.1223	6.43936	11.1388	8.12958	10.2957	5.74412	5.73391	7.4236	10.0425	6.04906	5.98847	9.89337	9.49291
FTO	163.147	135.946	77.8978	113.004	69.9911	188.15	112.606	87.3382	136.397	121.438	97.2998	122.709	137.611	146.744	164.137	123.407	91.4529	104.452	122.293	99.7192	102.716	79.5617	180.893	48.9942	86.8276	66.6081	130.146	134.282	172.825	115.433	62.9042	108.751	167.329	83.2253	100.585	121.174	165.871	120.441	121.69	156.61	125.834	112.074	110.632	155.203	80.7664	215.848	121.061	136.733	162.469
YTHDC1	57.3229	39.6273	35.6995	39.6214	38.7971	35.7545	39.494	38.4197	29.3986	38.9619	53.151	44.0542	40.0636	55.276	41.1785	42.8859	38.6364	40.8501	40.1251	34.5026	41.6719	63.6229	50.441	33.9942	74.0299	39.0687	35.5144	43.4999	49.0991	63.0949	63.8553	60.2936	62.9117	42.739	37.7741	56.3875	41.4356	38.8147	58.9486	44.9324	47.0229	51.2525	42.5064	53.7295	24.4926	31.7787	28.82	46.9942	43.9699
YTHDF3	53.106	30.2792	36.1866	42.0633	32.3176	30.2471	35.7257	31.7584	64.1213	44.0368	36.2324	28.94	41.945	46.6428	41.0231	46.093	26.5642	33.6432	72.9081	32.2863	44.1826	35.0448	52.0615	28.0701	24.663	34.5273	34.9401	32.487	38.8382	55.5281	26.4796	34.0213	49.9075	54.817	28.4252	44.1941	33.5279	39.6519	43.7848	44.6007	34.9148	30.8809	39.0778	73.1005	47.0506	47.9805	62.0839	47.3225	46.7544
[truncated: 249 more columns]

## Sheet: m6Aexp&pathdata
ID	response	ELF3	FMR1	HNRNPA2B1	HNRNPC	SRSF2	WTAP	IGF2BP1	IGF2BP3	IGF2BP2	ZC3H13	KIAA1429	RBM15B	YTHDF2	ALKBH5	YTHDF1	METTL3	METTL14	RBM15	YTHDC2	METTL16	FTO	YTHDC1	YTHDF3	Best.Confirmed.Overall.Response	binaryResponse	TC	IC	TMB	Sex	time	status	group
SAM30b5c6c54cf7	1	60.7168	37.5068	148.872	278.077	15.0211	22.5603	0.37519	4.91992	1.6736	24.9806	69.688	5.26244	23.3957	24.9917	17.5156	58.6508	14.9184	21.6942	18.2206	4.93773	123.087	28.3519	25.3807	CR	CR/PR	0	2	6	F	9.26489	1	1
SAM6780ed436b55	0	81.9336	84.5997	206.325	255.236	13.0069	47.6752	0.0173371	7.15559	1.47256	51.7093	64.1221	8.26969	42.7042	32.9581	26.3626	50.554	19.5003	28.5243	24.7929	6.42078	118.853	34.4101	30.4234	PD	SD/PD	0	2	14	F	6.2423	1	1
SAM553c3c35b847	0	50.0162	106.146	176.154	244.843	10.4048	44.9214	0.208566	2.69444	5.40266	67.2995	59.8556	8.56947	41.9206	34.5872	18.6149	53.2428	25.715	19.8767	26.2056	8.09504	141.065	44.3526	35.9843	PD	SD/PD	0	0	NA	F	6.70226	1	1
SAM6662f5181f87	0	142.78	44.2113	154.348	123.365	10.9112	42.4715	0.0412855	0.62341	0.561671	54.2812	61.3898	7.2978	48.6093	34.3941	18.879	53.853	16.7466	18.6209	10.4555	10.4875	136.472	43.8574	30.0477	PD	SD/PD	0	1	5	M	19.2854	0	1
SAM18be5b395318	0	99.4938	198.316	284.676	344.523	6.79212	50.8381	2.87692	15.7152	3.55651	34.7111	103.037	8.49903	73.4765	35.0922	17.4561	71.3158	26.8962	28.0349	25.9097	9.21996	79.5617	63.6229	35.0448	PD	SD/PD	1	2	5	M	9.00205	1	1
SAM753d4bb52dbe	0	102.646	62.0646	234.897	232.277	11.5903	43.9413	0.268557	12.5009	0.833599	53.9146	72.6678	7.71944	42.5514	18.4	15.7248	87.3114	18.7468	18.0381	13.8894	6.39327	159.148	47.8185	35.5796	SD	SD/PD	0	1	7	M	11.3676	1	1
SAM75142fcab9df	0	90.9402	111.412	188.007	226.223	10.6027	46.7856	0.27866	0.550035	1.01256	131.592	67.2644	10.3845	34.8241	24.5738	23.8189	47.9751	32.3583	25.9493	23.8992	8.16038	141.788	53.9376	44.484	PD	SD/PD	0	2	7	F	11.9261	1	1
SAM85f0a3ac1c45	0	98.6273	210.292	158.334	211.334	10.5455	44.4438	0.0162619	2.56468	1.20783	26.4841	95.9124	10.5655	46.8652	34.2028	24.7052	86.4641	23.7466	25.1625	25.6417	8.53249	97.1202	52.836	47.4036	PD	SD/PD	0	2	8	M	5.84805	1	1
SAM28687037e4ff	0	20.5267	73.9759	182.969	248.487	11.6234	43.9812	5.74347	4.09173	9.89614	64.1858	76.4957	6.79597	27.9703	25.2986	16.8178	60.2587	18.0805	17.7507	15.7572	6.43936	120.441	38.8147	39.6519	SD	SD/PD	2	2	6	M	21.5852	0	1
SAM6cbc10abddb0	0	14.4148	72.9752	116.497	281.184	5.27806	36.4335	0.0699873	1.51345	2.49617	47.5521	102.525	3.64107	30.0342	16.9441	18.0155	64.0925	16.4681	15.2749	11.564	6.26003	54.9257	31.5553	39.588	PD	SD/PD	0	2	3	M	5.94661	1	1
SAM572f19794c96	1	107.802	188.557	262.306	218.275	11.7558	31.2792	0.0469227	22.8698	3.2522	42.1444	60.6065	6.18903	50.4211	25.1929	13.669	37.7664	16.8523	19.3623	12.7685	5.33403	58.6332	35.8893	30.2889	CR	CR/PR	2	1	33	M	16.8214	0	1
SAM0bdb3428bd13	0	86.1141	50.0865	114.17	127.689	17.3401	28.159	0.759039	0.767587	0.424373	50.0512	87.3569	13.946	42.7456	30.7959	27.3824	65.072	17.9074	18.0982	13.1022	7.40268	136.397	29.3986	64.1213	PD	SD/PD	0	0	NA	F	2.23409	1	1
SAM34430ef08e5b	0	122.121	144.084	163.666	202.375	11.9352	56.0496	1.50691	6.74201	3.09544	100.447	89.7347	7.80802	48.8468	35.1807	28.836	80.5848	20.6804	47.4182	25.1944	10.7474	113.472	65.0687	45.7998	PD	SD/PD	NA	1	NA	M	18.1684	0	1
SAM2e7aa8fa0ab3	0	217.749	65.3344	157.977	168.282	12.881	28.8822	0.0188863	8.18581	0.594898	54.8909	72.4957	10.3296	41.496	24.7897	16.3361	43.0835	14.0342	21.2071	20.7155	6.04906	215.848	31.7787	47.9805	PD	SD/PD	0	1	14	M	7.72074	1	1
SAM5d989c86255e	0	67.5556	49.1061	161.281	218.603	7.76528	23.3438	11.0634	35.6289	1.90796	46.3111	95.3589	5.70711	24.0435	26.8515	27.2667	80.7291	13.2378	10.9505	11.4887	11.726	87.5905	31.9184	28.1858	PD	SD/PD	0	1	13	F	3.44969	1	1
SAM36d87392593b	0	120.384	64.0815	184.493	219.647	17.8466	37.1383	4.16109	21.5219	11.0019	36.9636	51.6743	9.46118	38.5474	56.4883	26.983	51.8459	15.278	19.0683	14.1394	11.8113	108.786	39.4873	26.7375	SD	SD/PD	2	2	7	M	23.6879	0	1
SAMcb132b0cdd2c	0	222.177	75.6323	291.235	247.011	13.5393	37.1818	0.0386798	5.81469	2.19307	70.7282	85.1414	10.3028	51.0673	25.9402	18.3481	86.7923	28.5944	32.4185	20.2962	10.3304	146.445	88.4392	26.4217	PD	SD/PD	2	1	NA	M	2.52977	1	1
SAM9d2494119c05	0	69.2813	48.0732	156.098	139.751	9.26143	24.2226	0.138929	10.5591	0.531263	38.8625	45.2982	5.53954	40.1407	18.2717	14.428	34.5873	11.0124	24.9724	18.0928	4.47251	74.3863	18.3419	32.7923	PD	SD/PD	0	0	NA	M	1.44559	1	1
SAM681e4bf7cf85	1	66.5685	63.1749	224.077	186.986	11.5508	34.2949	0.0172892	0.357757	0.328449	38.5994	68.4118	7.302	44.8432	23.9716	26.2421	74.7571	24.8279	14.0358	16.0028	7.45166	89.0633	35.3936	40.9403	PR	CR/PR	0	2	7	M	23.3922	0	1
SAM36851bc8b9ae	0	265.273	96.4975	187.708	155.039	15.7644	35.2571	0	0.288612	0.637371	57.3365	49.7485	14.1233	47.391	18.0245	28.0673	63.3995	17.1534	27.148	19.1375	6.20708	125.151	40.6071	40.8637	SD	SD/PD	2	1	7	M	3.54825	1	1
SAM39eb94fa504d	0	24.6477	63.1243	144.766	127.311	9.64418	45.3673	0	12.9735	7.9303	31.7776	36.8184	7.81287	38.7714	23.0135	34.5446	40.3101	11.9872	17.7218	20.3745	6.50351	88.0868	21.7945	25.2276	PD	SD/PD	0	2	6	M	17.9055	1	1
SAM727c0e92a2a7	1	85.125	167.962	213.035	172.01	13.7338	39.9142	0.0664082	26.9446	0.500563	45.2125	69.1548	8.85622	66.2204	41.9366	20.2447	73.4257	20.0905	24.1579	18.3338	11.2713	89.4752	49.0826	32.7479	PR	CR/PR	2	2	1	M	18.7269	0	1
SAM7114d99032ec	0	137.404	59.8318	124.321	127.68	11.4674	37.2629	0	0.0411848	0.358024	55.0271	53.1949	13.2049	49.3588	17.4446	20.4663	43.4023	19.0014	21.791	12.5658	5.02066	124.01	47.8313	34.252	PD	SD/PD	0	0	17	M	10.8419	1	1
SAM87a8e18eb45b	0	276.105	57.4881	205.335	213.375	13.8155	44.8534	0	0	0.00974224	56.5837	90.2806	5.05293	63.523	34.0862	14.7678	69.7605	16.8973	21.4866	13.8249	12.4888	97.0291	48.0186	51.7339	PD	SD/PD	0	1	14	F	2.75975	1	1
SAMa1871f491b02	0	157.203	130.842	191.931	211.119	15.1899	39.6214	0.0617134	0.220025	0.0822566	62.0251	95.3028	14.6664	59.8921	27.7393	33.214	68.5135	34.081	28.0183	24.9484	7.07959	330.719	64.6343	72.6641	PD	SD/PD	0	0	NA	F	1.74127	1	1
SAM7aa01fc49a80	0	186.421	92.005	168.774	184.914	8.72011	54.0542	0	0.270842	2.22117	56.8859	65.4205	7.68115	46.7316	33.3008	13.6449	41.0761	18.9261	25.7645	29.9145	7.60451	142.94	50.3455	48.4665	PD	SD/PD	0	1	NA	M	2.13552	1	1
SAM415f36ad349e	0	100.362	207.215	214.043	214.842	13.176	73.442	16.643	46.2911	9.25498	54.8059	78.9284	6.28135	31.6084	22.0643	25.3914	67.579	21.1835	26.5687	23.3874	7.75305	103.857	47.4858	43.6506	PD	SD/PD	0	1	NA	M	17.9713	1	1
SAM7d2dfba6cd84	0	79.6232	54.8907	139.92	163.903	15.3593	40.8208	1.45573	4.54496	2.24809	55.6696	37.7952	6.79811	25.0064	31.744	19.4576	55.207	19.041	29.774	23.3886	8.45671	166.502	46.4041	32.0343	SD	SD/PD	0	1	4	M	12.7146	1	1
SAMda4d892fddc8	0	117.977	42.9144	124.979	134.425	9.40285	27.6426	0.0178821	0.240018	1.5057	37.2912	70.6169	6.41836	38.3206	31.1711	8.57119	55.1154	10.3665	12.8762	12.0464	6.85939	83.257	33.803	28.7173	PD	SD/PD	0	1	4	M	14.1273	0	1
SAMba7176afe070	0	109.715	86.3067	168.244	204.306	14.0772	41.683	0	0	0.283452	77.4561	67.6936	10.8875	53.0665	39.5625	23.1895	69.8973	29.1851	25.0063	30.0472	16.5176	154.191	60.2515	46.6451	PD	SD/PD	0	0	5	F	3.44969	0	1
SAM1a87df750b9d	0	30.4544	72.8218	203.153	143.968	14.6195	55.9325	0.103459	0.173582	3.88711	25.4841	112.376	3.40122	56.5971	26.8504	11.5813	41.3253	17.0884	12.4618	17.1413	8.90922	48.9942	33.9942	28.0701	SD	SD/PD	0	1	8	M	5.38809	1	1
SAMcf018fee2acd	0	71.1419	105.704	175.928	162.382	12.4885	37.8039	0	0.0935216	0.73101	64.1635	71.1828	11.0899	50.2824	37.5602	21.4458	52.143	25.5936	25.7906	29.0189	10.4824	156.672	49.1857	43.9097	PD	SD/PD	0	0	NA	M	16.23	1	1
SAM54e58f1b0230	0	116.346	202.212	181.608	160.521	11.1493	32.5629	0.615087	10.6064	2.24906	35.1266	91.2629	7.41435	52.7242	17.2099	21.1985	58.1801	31.3719	25.0396	34.6156	7.09942	102.508	62.181	45.4229	PD	SD/PD	0	0	5	M	4.36961	1	1
SAM9cafb905b36a	0	5.8059	77.8066	242.35	183.963	16.3345	39.8734	0.0308453	2.64968	10.8947	45.5396	92.4501	10.322	34.0073	27.0609	17.7586	48.1702	16.5155	32.0091	29.3321	5.99764	218.239	31.1196	50.48	PD	SD/PD	2	2	12	M	7.62218	1	1
SAMb0d11db9aa79	0	182.78	137.357	227.778	251.929	11.7307	45.5082	0.0185457	0.357828	2.20597	87.5503	71.088	10.4853	63.1313	45.1524	26.821	71.6685	30.9996	19.4172	40.8704	11.8706	138.251	59.0779	62.777	PD	SD/PD	0	2	3	F	10.5462	1	1
SAM6792d6e98068	0	136.228	54.4136	147.104	152.292	8.96688	34.1213	0.0466235	0.0521492	0.0285717	47.7168	77.9501	7.63323	59.5262	28.9154	13.9564	78.1678	15.7992	19.0897	19.275	8.78927	95.7686	51.5465	39.1446	PD	SD/PD	0	2	17	M	6.01232	1	1
SAM1abf01dd4544	1	210.29	68.39	199.143	177.727	9.70109	37.9228	2.39031	5.3472	1.12525	52.6958	65.711	6.91495	47.4586	35.5348	16.611	31.6686	19.3425	12.344	13.8995	8.80945	108.431	56.9386	26.7549	PR	CR/PR	0	1	16	M	16.8542	0	1
SAM1c0ecfb3eb63	0	53.801	58.8267	191.904	210.848	11.262	40.5511	0.0295462	2.08202	1.00763	54.8441	52.3747	5.14298	28.183	21.0678	14.8131	46.307	17.4528	23.1033	18.7766	6.04682	130.146	35.5144	34.9401	PD	SD/PD	0	2	NA	F	5.84805	1	1
SAM7893196e0e89	0	109.106	79.3888	156.219	227.14	13.26	46.697	0.223223	1.76559	13.8617	72.6809	67.3324	5.53357	37.5616	25.6633	20.538	72.776	18.3786	34.7552	12.5399	8.27066	158.871	34.6069	59.3359	PD	SD/PD	0	0	5	M	2.66119	1	1
SAM09c84ec0cf34	0	67.5472	38.0185	115.182	135.544	5.42607	22.294	0.0610466	0.471144	0.413012	52.1606	58.6216	5.15655	51.9973	52.856	21.1551	51.9246	17.9732	14.0436	12.996	8.8679	188.15	35.7545	30.2471	PD	SD/PD	0	0	NA	M	6.50513	1	1
SAM6ff654a20f98	1	159.211	38.2838	170.857	138.431	11.1268	42.8017	3.08175	0.281561	0.555347	55.4413	88.9162	5.33174	58.0589	46.4594	19.4581	64.4415	15.2646	16.3568	18.2605	6.67163	163.976	48.1351	23.0924	CR	CR/PR	0	1	6	M	18.5626	0	1
SAM3b1066e5801b	0	29.0696	69.2127	182.513	133.414	15.5917	50.2373	0.0519179	10.5835	1.46991	61.4051	73.0107	4.79878	44.5031	50.6016	15.2314	72.9747	21.1033	31.0616	30.5195	15.2604	122.434	60.2146	31.9576	SD	SD/PD	0	2	2	M	15.6386	0	1
SAMe7bcab05402e	0	83.3468	88.6789	149.411	152.451	8.09446	38.5313	0.0196745	0.440126	0.778877	63.2703	64.0227	9.84036	32.4693	24.5408	16.5663	45.7583	23.9416	16.5366	23.6406	7.77021	167.143	44.5947	35.7324	SD	SD/PD	0	0	NA	M	7.91786	1	1
SAMd35318127278	1	226.26	140.979	171.214	238.929	24.1247	43.0851	0.782785	12.4449	0.236758	32.3229	78.8471	7.81963	64.9655	22.6176	24.8499	65.8297	22.7684	29.3372	22.0502	8.48246	103.701	41.4766	78.6943	CR	CR/PR	1	1	62	M	21.5852	0	1
SAMdb3f50c9129c	0	33.816	61.5306	196.068	258.058	14.8982	29.2206	0.0151068	1.30531	0.255513	43.6724	95.9521	8.18429	38.4757	34.9665	26.0715	83.4339	21.0258	23.1952	12.6639	9.44084	137.264	41.0007	41.0974	PD	SD/PD	0	0	10	M	15.8029	1	1
SAM18039827e1b9	0	234.596	115.738	164.82	193.565	12.2871	29.4546	0.0842588	2.04983	0.26334	39.3759	76.0319	13.5651	71.6674	40.7727	19.0182	68.5209	19.7679	92.7563	14.8645	8.21167	123.407	42.8859	46.093	PD	SD/PD	0	0	15	M	1.47844	1	1
SAM81b71522417a	0	50.2209	107.281	341.232	254.313	17.4409	52.0196	11.9282	84.9029	1.00331	104.898	65.7452	9.27652	48.375	22.0826	46.3884	110.196	25.9936	35.3671	26.4479	11.9739	221.725	57.1092	35.3324	PD	SD/PD	0	0	7	F	2.13552	1	1
SAM0257bbbbd388	0	315.964	118.851	241.29	241.004	13.9714	52.313	0.0827948	2.86157	0.557105	71.3696	83.9526	18.3219	72.826	45.1765	39.4111	86.1888	25.2859	58.4224	21.3102	13.9126	163.147	57.3229	53.106	SD	SD/PD	0	1	18	M	15.6386	1	1
SAM7fb7a13c096b	0	169.126	58.5518	229.668	165.643	18.6049	52.4156	0.0919175	0.732531	0.878729	50.1977	55.0662	10.5424	64.2433	37.7177	22.9783	87.3492	17.1275	26.9184	17.253	11.2834	113.754	62.5703	28.3769	PD	SD/PD	0	0	11	M	1.67556	1	1
SAM5cc2d9036053	0	97.4067	37.6801	192.266	137.853	14.2933	37.5839	0.143573	0.0602207	1.05581	66.5624	53.4052	9.68646	35.5412	37.3715	12.2604	58.4916	12.9214	21.7118	16.1933	11.0254	126.123	68.2371	31.7234	PD	SD/PD	0	0	11	M	5.68378	1	1
SAM957378bd907f	0	26.2313	93.9358	180.244	206.404	11.4812	53.4624	0.044038	0.757329	1.3723	62.0143	72.9459	6.15022	46.6433	35.107	18.4999	54.5393	27.3341	26.0411	29.5617	12.5527	119.435	46.5382	38.5344	PD	SD/PD	0	0	NA	M	2.23409	1	1
SAM961d04c42bd9	0	305.866	48.0021	293.165	219.677	14.3924	47.6458	6.19125	33.6778	0.756437	57.0107	81.907	12.4174	41.0825	24.8437	30.016	50.0883	18.6245	18.6663	18.0462	11.2441	92.3813	71.5785	45.0656	PD	SD/PD	0	0	17	M	5.8809	1	1
SAMfd947610629d	0	128.295	75.9463	140.933	161.752	9.92753	35.6802	0.0392944	0.197782	1.05954	66.3605	57.4865	11.0462	35.6505	34.1795	17.2469	57.503	18.5954	23.7692	13.8322	5.69817	166.597	42.5471	34.9039	PD	SD/PD	0	0	5	M	9.03491	1	1
SAM58e7832f4e7d	1	157.503	34.6955	141.254	113.873	9.81286	31.5704	0	0	0.0360434	78.347	58.3454	9.30708	48.6641	27.9053	14.6063	63.7236	11.9889	15.7352	8.73336	8.74475	76.5997	48.1757	54.6417	PR	CR/PR	0	0	2	M	16.46	0	1
SAMd135d5867fe3	0	3.18336	96.1124	280.397	260.231	13.766	51.8038	0.357543	1.35762	6.89848	60.0829	143.056	5.48468	33.188	72.529	15.3181	62.5558	26.8432	24.161	19.0574	15.4477	114.135	48.479	42.0811	PD	SD/PD	2	2	3	M	3.61396	1	1
SAMc57eadb2d82b	0	94.9293	71.739	195.168	163.311	12.4498	38.9585	0	0.0184711	0.0607202	55.4682	49.9238	9.62624	63.4825	27.7231	14.9513	62.4146	16.2439	16.8747	15.7622	7.87966	122.375	50.0265	30.7934	PD	SD/PD	0	0	3	M	8.01643	1	1
SAM18b9351e265a	0	71.2148	54.0092	235.115	223.54	12.1123	34.9723	0.0791322	0.606931	3.43335	50.5885	67.1956	5.44561	52.7108	35.1632	12.83	63.5579	17.3292	18.9733	18.1063	11.2129	99.7192	34.5026	32.2863	PD	SD/PD	0	2	7	M	15.8686	1	1
SAMb3c02294aba7	1	131.108	178.078	285.421	220.183	15.2118	41.3053	0.184623	29.7831	14.8124	29.6501	79.3731	17.9865	44.157	24.4259	10.375	44.1955	19.9859	44.7571	11.5548	6.58608	146.708	53.6993	34.5408	PR	CR/PR	1	0	18	M	22.4066	0	1
SAM563d6233dfa2	0	42.059	53.0805	238.677	138.106	19.3788	20.6856	0.0632057	43.2967	23.0377	83.0398	45.739	14.9007	44.3706	19.7451	26.465	89.9172	21.1666	48.0335	24.3913	7.52149	125.591	78.2988	42.4535	PD	SD/PD	0	0	NA	M	2.13552	1	1
SAM468a9e1dc821	0	140.732	27.7123	124.786	169.504	11.7074	17.3936	0.208678	13.6545	0.652198	43.0047	55.22	7.65895	34.7213	19.413	24.5458	74.5724	12.2207	13.8659	15.3643	4.32599	107.745	21.6584	32.2415	PD	SD/PD	0	2	8	M	3.8768	1	1
SAMae02629a97f7	0	111.091	31.1459	183.346	176.585	9.13744	31.3922	0.111836	13.561	2.02242	53.128	65.8431	7.4081	51.1125	33.7999	13.3312	61.423	14.3137	16.0411	18.3587	9.52289	83.7402	35.1206	41.2632	PD	SD/PD	0	0	NA	F	3.25257	1	1
SAM6f2a102a99df	1	116.151	170.968	198.263	153.362	11.7174	33.1095	0.0392088	44.8424	6.92003	43.4777	50.5698	6.93071	43.0093	30.9333	21.2056	52.5136	16.3239	36.1038	13.086	8.99832	150.38	41.0501	26.2111	CR	CR/PR	2	2	8	F	19.2854	0	1
SAM91c47b054ffb	1	171.754	64.5776	364.176	343.087	33.2411	57.5238	3.20675	0.438513	2.38406	76.0266	172.595	18.2983	57.9656	26.7829	33.8945	90.4439	24.2956	31.0825	27.8127	11.5681	149.876	49.3039	36.8299	PR	CR/PR	0	2	49	M	17.0185	1	1
SAM59f392864f5d	0	269.224	280.789	175.456	176.853	8.39266	39.5586	0	5.94361	0.440252	62.5788	67.5619	9.33326	41.7039	53.9679	18.645	52.9176	30.2878	18.6907	17.9569	9.36588	117.349	41.9599	33.6935	SD	SD/PD	0	2	14	M	17.7741	1	1
SAMb2f1d0e54ece	1	46.7074	38.5597	153.313	120.528	9.13143	25.7887	2.05971	36.0507	3.87421	36.7733	45.233	8.43553	26.0554	29.6289	20.6711	37.8849	14.7293	12.6314	9.7268	6.10808	109.237	23.9527	25.8582	PR	CR/PR	2	2	NA	M	11.4004	1	1
SAM0a0f2bac4b20	0	26.777	135.352	189.86	250.072	6.36857	47.6552	0.123178	1.62379	5.35301	84.6909	109.48	4.47974	42.2892	33.3983	12.1508	37.4502	19.4008	8.81205	12.4346	7.6242	112.606	39.494	35.7257	PD	SD/PD	1	1	2	M	1.18275	1	1
SAM7829a341b9f3	0	121.855	99.4155	192.627	157.325	24.1685	30.8396	0.0869542	0.899653	0.932525	34.4847	60.1382	4.8888	54.4024	29.6113	16.0486	69.9078	13.5206	31.2101	12.4527	8.30029	70.3492	29.9975	32.1804	PD	SD/PD	1	2	3	M	3.8768	1	1
SAM8533e5e261d6	1	270.092	78.4343	211.74	269.928	13.3862	61.9736	0.0491526	0.223839	0.0568007	54.0641	80.6851	9.3706	67.99	21.0902	25.668	71.2189	35.6267	26.3121	26.3796	7.41638	155.048	68.4377	62.6351	PR	CR/PR	0	0	5	M	12.8131	1	1
SAM59fda9035d1d	0	10.4285	29.9959	92.7463	86.5663	5.87842	22.3256	0.14372	0.526102	3.47814	43.515	52.0029	4.53087	28.7067	36.2422	8.7099	33.1883	10.5332	10.1169	11.7525	5.7235	117.734	24.2813	23.7168	PD	SD/PD	0	0	NA	M	3.74538	1	1
SAMc0d625a50eb8	0	29.1597	84.4476	91.2525	120.522	7.01135	30.6214	0.0277518	0.294888	1.27211	77.9077	61.5226	7.6017	32.766	45.1889	15.4169	44.7564	22.3106	18.1462	22.2842	9.12654	187.073	38.5813	34.7015	SD	SD/PD	0	0	3	F	13.2731	1	1
SAMdf3e42c8672a	0	18.547	49.5147	162.801	198.876	10.6162	22.6718	0.589868	18.4629	11.2711	33.9639	76.3256	7.69839	38.2053	31.7188	18.8595	50.8035	23.1422	29.3236	17.7695	6.34311	85.4816	31.0744	33.3951	PD	SD/PD	2	2	19	M	7.32649	1	1
SAM8a1b0e02ee42	1	145.382	221.603	254.476	187.197	13.7188	34.5989	18.7865	65.5218	8.71181	44.1546	89.8368	10.5024	46.4055	28.7437	40.2399	54.0657	28.9404	39.4699	16.4388	9.45335	191.729	39.6813	59.3178	CR	CR/PR	0	0	14	M	20.5667	0	1
SAMaec7380f9ab0	1	33.1827	225.672	530.396	553.174	16.3055	80.1311	0.98237	38.7983	4.40483	71.1	145.113	8.07064	70.7935	105.489	22.559	96.0592	31.8106	49.8486	19.5231	16.9829	123.788	73.096	72.7832	PR	CR/PR	0	2	4	M	20.8624	0	1
SAM65afda25b920	0	17.7584	61.7758	116.447	158.98	5.68762	22.0581	0.358118	1.05147	1.00404	73.3753	63.2303	3.11076	17.8626	26.1662	6.6589	31.9454	8.92761	7.22876	12.9008	9.00899	78.7881	40.5859	17.674	SD	SD/PD	2	2	4	M	8.08214	1	1
SAM5d1dfd5207f5	0	147.136	85.1554	287.137	304.928	13.6554	61.2389	0.00590555	0.0495409	0.112914	80.8399	65.0548	12.9331	69.5025	17.7375	22.71	75.5598	27.1884	30.29	34.1374	5.92464	186.365	64.5784	48.8687	PD	SD/PD	0	0	12	M	10.9076	1	1
SAM9a2cf3c06fb3	0	138.898	132.529	207.111	193.668	10.8853	52.8982	0	0.272944	0.89725	61.782	61.6988	9.24822	56.1869	30.1038	24.1605	69.925	24.4109	27.1224	29.5697	7.55086	198.402	49.0818	53.8941	PD	SD/PD	0	1	4	M	5.65092	1	1
SAMf82bbdc267c8	0	199.443	115.582	216.616	199.613	12.1599	36.2002	0.0720128	0.0241643	0.0714919	76.9863	62.4308	13.7884	58.2692	23.3017	31.4818	84.8527	18.0253	36.3259	43.6324	6.14578	94.9467	63.9371	30.8917	PD	SD/PD	0	0	7	M	3.12115	1	1
SAM3e04eb914f3d	1	53.0799	62.7614	188.502	172.448	11.0094	39.019	2.01221	0.710745	0.628613	51.1385	68.7299	9.942	84.1099	26.9057	27.4233	72.352	18.2189	18.8142	21.141	6.66769	152.821	33.6542	33.2207	PR	CR/PR	0	2	17	M	17.2813	0	1
SAMf20b827dca51	0	148.121	72.618	178.506	174.327	9.37949	44.6259	0.0259952	0.588791	1.18522	65.8511	86.9447	6.17346	56.0587	32.1535	16.5058	74.955	16.871	24.7566	19.6626	10.5123	121.6	52.7868	31.6806	PD	SD/PD	0	2	14	M	4.36961	1	1
SAM45c8e6412c66	0	30.6718	50.315	206.724	152.22	14.2711	34.3645	0.074953	20.2884	16.0925	31.0848	94.8108	8.62196	35.032	33.9836	13.782	41.0756	14.5892	23.4302	16.7854	9.57898	85.4303	22.7592	43.308	PD	SD/PD	2	1	5	M	3.48255	1	1
SAM8b4b8b0f9e73	0	151.262	59.3195	131.28	165.526	9.16343	44.0092	0.121988	0.467813	0.422907	74.3692	69.5789	6.56062	52.0253	39.5179	21.3144	59.6311	17.3186	15.5008	22.242	9.90184	113.483	49.3835	32.9931	SD	SD/PD	0	1	7	M	15.6715	0	1
SAMd2492b2a31bb	0	6.305	73.8917	189.005	209.436	8.80318	38.3256	7.875	20.1308	9.88245	69.6714	69.8722	6.16629	24.8947	36.8842	18.912	44.199	17.0996	16.8944	15.3227	6.57724	202.804	30.0742	32.7488	PD	SD/PD	2	2	3	F	7.85216	1	1
SAMe9ae8beb82fa	0	92.9892	78.1716	197.235	191.799	10.8436	38.3043	0.302763	0.69698	1.40578	51.784	70.3155	10.9924	41.6063	22.3054	19.8419	54.5207	22.4317	21.7615	15.6663	5.81189	165.718	37.867	50.3402	PD	SD/PD	0	1	7	M	5.48665	1	1
SAM032c642382a7	0	33.1818	145.845	195.564	244.286	16.2516	36.1514	53.8448	67.842	18.8097	53.6544	108.031	10.0761	54.9819	36.2714	43.0294	62.1244	25.7983	39.3942	13.5761	12.0013	77.8978	35.6995	36.1866	PD	SD/PD	2	2	44	F	2.49692	1	1
SAM110501d0eedb	0	143.986	58.0173	177.884	150.951	14.45	26.0076	0.0185403	76.0086	0.320404	62.183	57.4014	18.2876	50.1204	24.3597	26.5578	51.3491	24.9899	36.2219	18.7916	6.90144	137.611	40.0636	41.945	PD	SD/PD	0	1	21	M	4.27105	1	1
SAMbcbc7957c264	0	234.526	97.1862	210.304	248.14	16.9148	61.5663	0.00685224	0.126462	0.481226	102.62	74.2624	14.618	65.1836	22.959	21.5939	88.539	26.9492	36.4245	28.3666	6.50112	136.84	52.5749	49.7925	PD	SD/PD	0	1	9	M	4.17248	1	1
SAM23aa15d4a0b0	0	211.137	119.476	167.031	183.538	11.4215	29.2028	15.0965	4.96706	1.42824	46.2183	52.8132	15.1574	45.7444	28.6005	20.5328	53.7137	15.2415	16.0914	12.2193	6.57666	100.585	37.7741	28.4252	PD	SD/PD	0	1	5	F	5.71663	1	1
SAMcc4675f394a1	0	68.2032	71.438	109.687	116.726	8.76522	23.465	0.0323378	1.89894	0.770492	51.593	43.1908	7.79318	29.408	38.0071	15.9098	43.8174	16.7571	19.0646	16.0247	7.58945	85.3403	28.7701	29.0486	PD	SD/PD	0	0	NA	M	3.12115	1	1
SAM2b672f4336c7	0	147.26	78.4927	137.51	172.778	10.2365	40.7264	0.0785938	0.21098	0.127152	42.9337	121.875	7.78408	62.1035	24.2826	16.5407	63.5555	15.9931	23.4898	23.3661	5.74412	112.074	51.2525	30.8809	SD	SD/PD	0	0	2	M	15.3101	1	1
SAM560f23d6a3ad	1	42.4706	61.3703	181.85	180.702	10.1455	36.9786	3.97036	33.6121	3.88385	40.8424	67.669	8.79503	41.0337	35.2693	17.7044	35.9549	14.0918	19.8497	16.3882	4.99401	87.0048	28.0457	47.0667	CR	CR/PR	2	2	19	M	21.3881	0	1
SAM3b15b4c6311d	1	25.4455	144.419	180.459	185.612	9.29924	44.4873	18.0475	20.4354	15.3597	35.626	100.653	12.1309	40.1423	55.1005	24.6476	49.564	24.3277	21.6762	25.6242	9.2568	120.541	29.3846	48.5215	CR	CR/PR	2	2	44	M	21.4538	0	1
SAM7fb6987514a4	0	61.8278	112.763	187.93	202.174	12.6142	58.9791	0.0756272	0.951641	5.64839	65.2045	69.1502	6.05905	56.5367	50.3486	27.9682	60.2548	21.6813	25.6263	28.4751	12.9886	148.68	46.6762	46.8573	PD	SD/PD	0	2	1	M	22.8337	0	1
SAM4501e41e4751	0	13.9664	73.9474	205.903	212.704	11.9381	54.1801	0.0764249	3.71849	16.675	71.8114	85.1507	9.71424	46.2147	50.6154	15.8106	64.8668	18.8971	20.6869	28.3269	7.38965	294.138	48.6871	42.7091	PD	SD/PD	1	1	6	M	1.11704	1	1
SAM6dd7ad1d797d	0	2.55704	55.5621	219.677	163.378	14.0297	43.97	18.0116	68.1856	15.9343	46.427	59.8706	10.4175	33.976	38.0568	30.6178	53.0572	16.5918	23.9179	18.5249	8.3967	167.826	34.4733	38.1974	PD	SD/PD	2	1	NA	M	19.2854	1	1
SAMab8052a03398	0	0.484573	33.4392	139.537	128.263	6.47743	32.2124	0.106532	1.73862	1.18581	39.743	45.5949	5.82834	27.6719	43.165	17.0742	41.5727	12.178	17.8825	14.6455	6.51399	118.551	23.8046	31.9995	SD	SD/PD	0	2	NA	M	13.306	1	1
SAMdee1011782cd	0	28.9236	57.2668	149.159	145.922	8.04601	33.2302	0.0764173	0.641056	0.658295	55.7942	57.0408	9.23601	36.4088	27.1198	18.0434	53.8038	18.3953	20.143	16.9725	8.84588	155.763	38.5195	37.4101	PD	SD/PD	0	1	NA	M	3.90965	1	1
SAM2570ff4aae6e	1	100.167	78.2756	160.818	153.877	7.24586	40.8985	0.0297599	0.183078	0.291798	38.1311	77.9032	5.83605	35.9187	44.0322	18.9372	34.8043	17.1347	15.1525	18.4895	6.51459	200.278	34.243	43.4884	PR	CR/PR	0	2	12	F	22.3737	0	1
SAM2bba8cb35e48	0	52.1837	262.12	112.119	170.764	5.48242	26.0654	0.0308913	1.36482	0.783733	97.3574	95.8908	10.2262	37.056	23.4846	18.5793	38.6948	19.5613	14.6927	17.9605	5.73391	110.632	42.5064	39.0778	PD	SD/PD	0	0	11	M	10.4805	1	1
SAMc6eff056c89a	0	47.4257	45.7328	115.7	113.945	8.80807	34.7618	0.131262	0.896643	2.7338	45.3075	47.7043	5.80693	46.2579	30.5828	12.2164	48.1743	16.496	21.147	22.4811	9.53385	91.4557	48.7451	28.5438	PD	SD/PD	0	0	3	M	1.80698	1	1
SAM1f66db567eb5	1	5.93512	61.8034	267.444	212.621	10.7057	48.6938	11.0752	25.5064	9.63965	86.9008	60.9875	4.49813	34.7694	30.8126	16.2131	64.5498	16.8611	19.9448	12.8406	9.09998	132.111	37.5502	27.4628	PR	CR/PR	0	2	38	M	16.5914	0	1
SAM2c9586161ce6	0	187.74	126.226	215.301	199.971	15.9221	46.3449	0.0450435	0.025191	0.063488	65.9078	104.599	15.2556	42.9745	46.6636	23.7615	61.9557	31.0859	35.3354	25.7313	7.4236	155.203	53.7295	73.1005	PD	SD/PD	0	1	9	M	11.269	1	1
SAMaf42c1541269	0	262.299	86.123	217.549	200.604	12.5674	50.3478	11.2084	46.352	2.32228	44.9416	63.2802	8.00783	56.1867	34.8193	15.6479	78.9324	12.8223	18.9569	10.1805	9.89347	94.587	44.559	26.8036	SD	SD/PD	0	2	14	M	5.51951	0	1
SAMae1690469964	0	248.687	103.737	182.052	194.012	16.2678	39.2236	0.0317889	0.0746686	0.949107	70.9299	76.2401	8.44159	64.1915	25.3007	24.6768	77.0043	31.5593	41.0334	35.1238	9.70701	137.094	57.3558	80.9731	SD	SD/PD	0	1	NA	M	21.1581	1	1
SAM6964a6d7b967	0	146.117	168.765	186.152	156.947	10.81	48.7139	0.78482	10.8678	6.29573	31.4166	67.3027	10.4408	64.066	61.4683	21.9238	61.8683	12.5918	31.6326	12.8722	11.307	87.6754	37.4683	33.5786	PD	SD/PD	1	1	5	M	16.2628	1	1
SAM4b7ea015fd9e	0	36.9172	156.736	106.731	101.557	11.2837	30.4175	0.010309	0.190258	0.056858	50.5004	61.9714	7.0804	50.4555	27.1972	18.4304	81.8001	27.3896	17.8208	36.9481	9.15679	70.7048	64.6021	38.1521	PD	SD/PD	0	1	NA	F	13.2731	1	1
SAMe1eb5d988760	1	54.8618	103.765	296.889	266.074	16.4108	43.1731	0.057231	0.704152	2.4305	97.6043	88.351	8.46894	46.191	29.9435	23.6743	50.8022	30.6302	20.4659	21.8365	7.28164	144.203	57.0314	59.2123	CR	CR/PR	0	2	14	M	21.0595	0	1
SAM61baf919bb01	0	63.397	39.3428	164.903	205.476	12.1883	29.6727	5.69313	19.0724	0.853718	58.7842	54.7418	10.8275	36.419	28.0644	17.8063	49.9007	14.7078	19.1894	17.4246	8.432	124.176	38.2971	35.6964	SD	SD/PD	0	0	NA	F	15.6057	1	1
SAM568ce160abd9	0	76.1121	82.6238	154.52	158.202	7.54749	42.5229	0.0314727	0.158413	1.71269	100.057	81.2627	4.03442	45.8933	38.2716	12.7445	55.0408	26.8623	20.2043	25.3893	15.4062	172.423	68.0015	37.6675	SD	SD/PD	0	0	NA	F	12.846	1	1
SAM18a4dabbc557	0	136.966	194.086	197.619	193.734	12.778	37.0115	0.158308	91.8664	1.17872	37.999	152.904	10.1021	46.2891	25.819	26.0927	61.9208	19.7548	39.621	13.5593	5.40978	122.293	40.1251	72.9081	PD	SD/PD	2	2	18	M	16.46	1	1
SAMeaa477a5384b	1	245.664	105.867	217.933	200.832	24.5114	31.7975	0.107695	1.75267	0.617736	86.9186	77.1398	14.7497	67.2991	22.2575	31.9805	55.1403	23.2253	69.3356	35.0283	9.03617	171.965	57.2269	53.5651	CR	CR/PR	0	2	14	M	21.5852	0	1
SAMffa5c7cad0e5	1	67.5177	83.7993	214.395	202.167	10.2328	62.0846	0.497735	11.0046	2.19209	53.9415	63.2929	8.65639	42.3653	30.9123	13.8025	51.7559	21.872	20.3209	17.2582	8.17595	181.258	45.6968	44.6594	PR	CR/PR	0	1	10	M	15.54	1	1
SAMd86389d0d768	0	85.5414	82.4463	181.629	218.147	7.85393	33.0931	0.0215049	0.0360803	0.158143	56.4559	54.9361	10.1706	42.9852	25.6734	21.1188	80.6953	20.0265	17.093	27.3747	9.91673	106.365	48.6273	35.8138	PD	SD/PD	0	0	NA	M	2.20123	1	1
SAM5b57e47fdcb3	0	144.58	125.85	192.232	217.035	13.0548	33.0973	0.317971	0.275347	0.279088	90.1457	76.9466	12.9408	46.5887	33.0024	32.2109	115.671	23.0566	33.3036	18.8026	10.4145	154.468	54.2678	36.9257	PD	SD/PD	0	2	12	F	3.84394	1	1
SAMb15ad09d6e24	0	42.6747	126.212	275.452	253.71	10.6232	38.1623	0.0330155	7.89344	10.5158	82.9266	64.49	7.35063	40.397	31.1015	20.7133	56.6055	20.367	22.7461	19.2186	11.8088	148.546	43.823	29.2978	PD	SD/PD	2	2	4	F	3.8768	1	1
SAMee3844cc0b9f	0	76.1973	47.7254	145.131	139.755	8.84842	36.3212	0.155246	2.36048	1.05959	48.7573	46.841	7.56746	38.0962	29.8011	14.46	42.9126	17.7109	21.3451	19.6579	6.52618	171.686	40.039	36.1949	PD	SD/PD	0	0	NA	M	3.21971	1	1
SAMb2e4a082541a	0	2.9009	54.499	190.166	173.269	13.9109	61.9627	0	0.696389	0.478198	68.7473	76.9468	6.87017	50.8804	36.4287	17.8367	89.9858	22.0041	32.0481	34.6208	22.6627	134.38	71.0079	40.2255	PD	SD/PD	0	1	NA	F	4.36961	1	1
SAM7538ad9ff524	0	120.216	34.9502	157.21	155.29	7.38368	37.8066	0.69893	4.69059	0.363331	34.0519	55.7418	5.46346	90.7689	53.6464	16.8633	55.4292	8.98175	12.6647	11.8231	4.78655	103.783	37.0393	35.0357	SD	SD/PD	0	1	21	F	19.1211	0	1
SAMcc7a42d87e9c	1	135.437	36.0266	177.236	156.174	14.3896	39.3602	0.01299	0.087177	0.171947	53.337	40.4521	8.51858	46.0429	29.7279	15.9951	74.8171	16.1366	23.6073	18.9539	14.4177	99.6152	40.902	31.9834	PR	CR/PR	0	2	26	F	17.2156	0	1
SAM08cce2fa88f2	0	59.4035	119.937	144.164	152.911	8.72153	29.3024	0.025493	0.0855429	0.210905	77.8446	57.9921	8.27291	34.1282	39.8477	18.2234	39.7011	19.2595	22.0513	22.4252	8.7855	69.9911	38.7971	32.3176	SD	SD/PD	0	0	NA	F	22.1109	0	1
SAMe07c4560772d	0	133.312	61.5565	236.123	224.091	24.0955	41.7663	0.00857635	0.071946	0.0157672	72.8917	89.3249	14.7202	56.1925	19.7615	38.9815	104.991	21.4092	59.7453	55.838	9.42815	132.29	69.6661	61.9783	PD	SD/PD	0	0	5	F	2.10267	0	1
SAM0ce9c983b20f	0	27.7808	58.2757	161.109	197.144	13.4068	39.345	0.0620753	2.63843	6.90823	40.6159	69.9157	6.07268	34.989	31.4791	20.8333	62.0182	18.6049	27.2788	17.1376	6.52818	121.438	38.9619	44.0368	PD	SD/PD	0	2	9	M	6.6037	1	1
SAMaaf505c36f93	1	187.532	120.11	135.259	142.271	11.6453	52.6754	0.234865	0.259497	0.223267	66.8447	76.531	12.2205	47.9883	31.4661	27.6624	76.8537	20.167	26.1818	24.643	8.42104	97.7492	40.7118	40.2691	PR	CR/PR	0	1	15	M	20.5667	0	1
SAMd7d57ee3a863	1	29.8016	151.819	216.13	207.067	12.5889	33.7315	0.0630522	0.806629	2.1358	47.7032	64.2129	5.33872	40.4966	33.0508	14.9373	51.375	27.1209	35.8348	17.9066	6.8575	98.9624	44.603	33.4798	CR	CR/PR	0	2	24	M	20.271	0	1
SAM166a419a4e5a	0	56.9415	79.4637	139.775	156.343	7.08229	46.7711	0	3.689	3.22063	67.9597	70.7193	7.40747	35.2563	34.3882	15.7359	49.1483	23.0498	18.7555	24.9818	9.12772	164.137	41.1785	41.0231	PD	SD/PD	0	1	5	M	5.38809	1	1
SAMfb7aec7cb0e2	1	37.5808	378.923	261.055	172.724	11.0877	49.4237	0.0963864	24.6384	13.1762	54.0509	100.936	7.5341	45.092	55.478	16.3291	43.2108	31.5569	65.877	19.2215	9.5427	108.051	53.4593	39.2343	PR	CR/PR	2	2	NA	M	22.538	0	1
SAMf2aae1443f67	0	141.673	74.0404	231.661	200.255	14.5709	43.4434	3.30781	10.0476	2.03769	58.3878	69.2029	13.9444	52.8091	17.2258	43.0983	51.1416	30.4133	28.6261	29.5071	6.84274	144.217	63.033	50.8726	PD	SD/PD	0	1	7	F	10.3491	1	1
SAM2dc3f04e45e9	0	3.68335	74.3728	130.367	122.475	8.26571	49.0034	0.0431423	11.2556	1.21088	48.6361	101.654	8.48951	57.7028	24.7862	8.49731	74.5916	21.1576	43.133	19.1743	10.0425	80.7664	24.4926	47.0506	PD	SD/PD	2	2	NA	M	10.1848	1	1
SAMb8070b7937e7	0	168.32	65.5966	207.012	195.35	8.00532	36.3707	0	0.125226	0.439102	61.1856	68.6878	8.17033	46.0536	22.0332	19.5325	66.3103	22.4385	15.4736	21.6352	9.68466	97.824	53.2843	33.7471	SD	SD/PD	0	1	5	M	21.0267	1	1
SAMb4c7a001537d	0	358.184	186.899	179.642	220.894	12.3707	26.9614	1.06854	0.174056	0.873521	41.2369	53.3914	8.623	30.7663	23.3085	15.2605	78.9438	15.9205	17.9747	17.1323	8.86934	78.4079	40.5852	33.6559	PD	SD/PD	1	1	5	M	3.18686	1	1
SAM2070b416069c	0	224.949	77.2484	230.389	245.529	14.8608	45.6611	0.0505964	0.0509336	0.349752	88.0262	67.2115	12.6167	60.9677	35.1202	24.0286	85.5598	25.3121	34.4097	27.6409	12.824	167.329	62.9117	49.9075	SD	SD/PD	1	1	5	M	8.01643	1	1
SAMd636e3461955	0	15.6304	55.9987	131.556	150.478	8.37927	48.372	0.0262059	1.27506	4.18509	55.5217	53.7086	6.74212	31.5216	27.6272	13.74	36.8659	15.7233	14.6842	21.243	7.42851	158.177	33.6764	43.3394	PD	SD/PD	0	1	NA	M	10.4805	1	1
SAMaabf4afe4213	0	124.792	23.6709	263.998	241.316	22.7507	41.6499	0.0935285	0.0784599	4.54802	53.3577	131.191	11.0269	73.7492	27.579	16.8433	96.5684	13.6537	21.3551	21.6272	11.6935	117.163	47.0275	33.1342	PD	SD/PD	0	0	18	M	2.62834	1	1
SAMc1b27bc16435	1	126.286	137.842	209.158	174.23	12.7394	27.6617	0.905236	0.0785577	0.18364	57.5825	70.3282	14.3207	45.0178	39.7502	22.3138	56.7895	17.8319	22.332	16.1943	9.62386	79.0209	38.7914	34.6269	PR	CR/PR	0	2	5	M	24.1807	0	1
SAM822b226466a1	0	179.36	65.6538	244.43	277.053	28.1686	41.3752	0.0252614	0.0141277	0.164095	75.6594	57.7225	19.7928	48.2851	20.3032	23.1957	84.5226	29.4593	33.8827	28.1035	9.12936	120.058	65.826	44.8537	SD	SD/PD	0	0	NA	M	17.2813	0	1
SAM1dda30f1c5be	0	140.986	79.4154	196.97	191.03	11.0887	36.5182	0.0812917	0.63235	1.80157	64.6319	63.6907	8.95474	42.468	25.8992	17.7314	65.5289	26.0796	22.1657	22.6569	8.49316	172.825	49.0991	38.8382	PD	SD/PD	0	1	20	M	21.2567	0	1
SAMeff2ce356ccb	0	174.383	125.65	216.321	238.796	17.5725	54.2187	0.295467	0.143921	0.0806043	41.024	147.776	10.1729	58.9975	23.6529	25.2052	60.3374	29.1087	28.373	13.0066	7.6871	87.7174	53.9248	52.4931	PD	SD/PD	0	0	14	M	8.08214	1	1
SAM5a2347c0498a	0	357.01	94.909	287.328	212.794	14.8638	40.5496	0.00610295	2.14003	0.0964921	50.989	102.905	19.731	70.8786	50.1179	26.2263	90.633	36.5863	44.8252	21.3718	17.4676	138.964	62.0902	50.6997	SD	SD/PD	0	0	9	M	4.89528	1	1
SAM670649e105b5	1	256.448	78.877	192.608	260.716	14.4005	37.0159	3.53503	11.227	3.4345	68.3371	69.2068	9.51673	44.1512	31.6465	19.7838	73.4377	16.1358	16.132	13.5597	6.78724	114.821	37.328	35.5052	CR	CR/PR	0	2	15	F	22.078	0	1
SAM7bff231634e9	0	78.5111	103.438	201.422	213.527	11.722	53.5683	0.0291543	0.574745	13.0299	39.7814	49.3821	5.04526	47.2702	22.9756	11.9664	48.142	16.7779	18.9765	9.96259	7.66507	124.6	30.8453	23.9714	SD	SD/PD	2	2	NA	M	10.2505	1	1
SAMcabb6d58ff55	0	6.60857	58.0063	115.341	133.146	13.4978	35.115	0.10311	5.48398	5.34949	58.2651	58.9255	10.7827	28.7757	109.86	54.8759	46.8692	9.67191	18.2065	13.0909	12.3883	112.074	30.0133	39.5133	SD	SD/PD	2	2	11	F	20.271	0	1
SAMa90d73f8d891	0	30.9454	44.1672	152.702	178.992	12.4407	28.7113	0	0.0605725	0.146022	50.2698	67.5739	7.55086	35.9711	30.5712	19.5921	41.3529	17.6342	19.3059	18.4324	7.29991	88.3983	35.726	44.9864	PD	SD/PD	0	0	12	M	1.01848	1	1
SAM0571f17f4045	0	52.2634	99.6338	174.907	201.177	12.3266	47.6473	0.475615	15.4009	1.47248	48.7646	65.8946	9.12595	43.4634	37.0348	18.028	73.5537	27.8773	45.3017	29.7746	10.2196	113.004	39.6214	42.0633	SD	SD/PD	0	2	2	F	4.53388	1	1
SAM9aa6a095a9d6	0	88.6912	147.682	172.744	175.134	12.5985	30.6023	0.19109	0.277859	0.697938	141.3	117.126	8.16514	46.1587	40.0581	26.7057	36.6408	27.3874	20.3527	20.6821	8.61674	124.451	59.7443	49.9219	PD	SD/PD	0	1	5	M	8.83778	1	1
SAMa424c75831b4	0	140.634	133.271	275.337	253.801	12.0798	35.3108	0.178073	0.717039	0.964677	68.2129	81.2612	6.88807	54.3308	30.3901	25.1154	72.9223	29.4343	16.5935	12.6895	7.25731	131.489	54.1426	44.0364	PD	SD/PD	0	2	6	M	3.54825	1	1
SAMbe83eae4026e	0	366.147	45.4937	205.405	261.147	13.0082	36.5929	0.0174155	0.102268	0.348993	37.935	53.1596	7.69611	56.9892	32.3346	12.4973	83.3162	16.9394	23.6972	19.964	6.34441	81.9209	33.3268	21.2328	PD	SD/PD	0	1	10	F	2.7269	1	1
SAM203dcf14f927	1	227.118	114.162	229.71	247.547	13.4928	42.181	0.0081935	6.47477	0.683877	39.8368	91.8821	17.1587	55.6416	38.5925	20.8552	57.2573	27.1697	48.8034	16.2244	8.70351	121.663	55.4694	42.873	CR	CR/PR	1	1	13	M	19.3511	0	1
SAMeb29625f76a5	0	154.761	101.724	204.199	214.423	11.4933	39.8656	0.0262018	10.3747	1.0983	70.9433	51.899	9.4929	38.998	35.8448	16.0957	67.6691	16.684	19.2049	17.1383	9.49566	133.234	51.8566	32.9794	PD	SD/PD	0	1	2	M	3.12115	1	1
SAMd697ba701077	0	167.644	65.4702	125.576	126.225	14.4338	34.3196	0.578096	0.279218	1.71337	42.2516	64.0492	14.4664	41.1866	38.5591	21.981	67.1909	22.9311	45.0185	32.2744	11.6502	154.949	33.7422	43.0489	SD	SD/PD	0	0	NA	F	21.1581	1	1
SAM3ee5dcd894f0	0	74.1652	25.1642	97.0001	71.5581	8.17955	12.1321	0.162148	3.24125	2.7289	22.2138	23.6293	7.03263	14.3098	19.2823	11.1411	16.5555	10.9619	10.1302	5.01933	2.64635	47.405	18.4286	19.2873	PD	SD/PD	0	0	NA	M	8.70637	1	1
SAM6157c8f38b72	1	156.082	48.2849	180.829	168.295	12.4828	31.6243	0.637193	1.75145	0.503475	57.9617	55.3627	3.56723	45.7162	29.1866	18.2623	48.0069	17.8725	15.8812	22.7907	7.01596	114.609	45.8611	27.0215	PR	CR/PR	0	1	9	M	16.5914	0	1
SAM97a00e0929fb	1	219.254	58.6902	265.857	327.794	17.465	49.647	2.79704	52.5148	3.31062	108.235	110.624	13.9285	46.7508	37.1895	24.6926	151.262	15.0824	39.6495	17.9079	15.6398	98.6088	51.8453	38.9145	PR	CR/PR	0	2	18	M	12.7146	0	1
SAM0a7c2091dd56	0	7.49767	56.8373	143.553	177.879	8.68648	37.3316	0.0335662	0.126712	7.23858	37.834	68.3996	11.1193	27.4081	24.4159	13.3149	79.7145	17.9269	18.5826	15.5282	6.99651	87.3382	38.4197	31.7584	PD	SD/PD	1	2	8	M	2.62834	1	1
SAM30cf07d4874f	0	63.8251	100.598	183.661	187.518	9.89368	57.0272	0.00774664	0.610865	1.79732	79.6134	140.766	9.12537	51.6912	38.9742	22.7693	61.2443	23.9859	20.8868	27.955	9.89337	136.733	46.9942	47.3225	SD	SD/PD	0	1	NA	M	11.6632	1	1
SAMce39dd79b441	0	32.0968	42.2015	233.144	193.659	12.2893	35.1859	10.5529	32.0225	8.52873	39.1524	86.9759	5.52883	61.0733	25.1617	18.5224	42.6441	11.0684	15.1116	14.9187	8.33746	124.909	28.3839	37.9157	PD	SD/PD	0	2	14	M	6.27515	1	1
SAM52500cabdd36	0	128.899	124.596	129.509	153.107	12.7076	24.8631	0	5.13344	0.0918377	23.851	72.4272	13.1776	41.5583	27.3743	19.3682	52.7055	20.4526	28.1508	14.5428	8.01239	72.9024	37.0313	26.3762	SD	SD/PD	0	1	12	F	20.4682	0	1
SAM4b0175e8db6e	0	103.446	138.616	154.322	173.66	11.7741	40.0192	0.535734	0.917966	1.00588	60.3378	70.2827	12.0277	41.9746	32.0349	26.8153	70.0173	23.4647	37.387	29.8355	10.5041	156.451	48.2893	44.4835	PD	SD/PD	0	1	6	M	2.06982	1	1
SAM5cfa1699bdb7	0	205.681	45.7255	166.004	108.978	8.15385	30.7874	0.316972	0.327266	1.81545	52.4257	50.8779	9.63979	54.5027	40.5933	14.7094	42.5969	12.9397	20.7841	14.4284	9.10379	120.419	38.9851	30.6082	PD	SD/PD	0	0	10	M	15.8357	0	1
SAMfed609955db9	0	81.892	139.904	312.853	285.473	6.92117	42.3396	0.0434659	1.00273	1.68211	91.6267	95.6413	8.37236	65.3357	35.7569	21.5523	68.9867	36.217	23.3872	23.9108	8.62428	134.332	74.1038	50.9875	PD	SD/PD	2	2	7	F	20.5667	0	1
SAMdcae54fcd7fa	0	188.339	86.3722	172.591	172.155	15.1294	45.5079	2.89886	11.4521	3.62333	61.8579	93.6336	12.672	46.1273	38.137	27.4771	81.9217	22.603	37.1076	28.3684	26.0736	179.424	48.2416	56.0656	SD	SD/PD	0	1	NA	M	6.2423	1	1
SAM19fec8f3b3bd	0	4.94255	95.8152	149.49	192.62	11.6764	47.0838	6.22327	5.53819	12.8331	74.907	123.61	5.33262	28.6812	21.0601	21.064	54.2742	21.7015	19.7616	28.7641	11.5477	180.893	50.441	52.0615	PD	SD/PD	2	2	5	M	9.88912	1	1
SAMb15ac6e4c4ef	1	301.648	121.663	170.147	233.418	12.5613	38.5987	0.107725	0.948878	0.254162	79.7434	80.332	9.31506	47.7843	26.799	25.6688	71.1668	26.142	33.6509	20.0495	7.32172	133.317	60.1093	47.7931	PR	CR/PR	0	1	11	M	20.0082	0	1
SAM23095936e611	0	150.969	86.2692	196.483	218.677	18.3618	45.8287	0.0806759	0.879814	0.27884	57.1942	81.0401	15.0444	53.7135	25.5786	31.8465	82.8754	21.6663	30.6474	26.0688	6.2259	83.2253	42.739	54.817	PD	SD/PD	0	2	5	F	2.23409	1	1
SAM7f0d9cc7f001	0	240.829	149.541	170.391	206.256	11.2619	53.9531	0	32.2306	1.73021	64.4097	63.073	9.94523	49.3123	46.6082	16.0288	111.463	32.4107	24.4005	25.7314	8.77924	128.388	44.0209	40.8045	PD	SD/PD	0	1	NA	M	4.63244	1	1
SAM29da928587ad	0	99.6516	62.0163	194.398	190.021	12.2259	32.3204	2.45301	17.543	3.85975	69.1733	63.4243	10.9469	35.5442	34.7949	22.1971	60.5589	16.8151	18.3567	16.0962	10.2957	125.834	47.0229	34.9148	PD	SD/PD	0	1	NA	F	2.59548	1	1
SAM25510f300d79	1	76.9265	53.2337	256.466	209.304	10.1245	33.7856	0.0284063	20.0551	0.492993	31.8153	80.432	8.54758	60.3977	31.3109	14.7111	36.7044	25.5798	36.1107	12.4821	8.35173	108.735	37.4612	44.3806	CR	CR/PR	0	0	NA	M	20.6982	0	1
SAMf28c01545593	0	151.373	123.873	175.496	211.33	18.4721	54.097	1.80722	0.0902411	0.0514194	90.5125	81.6635	11.5396	62.4266	40.7029	27.44	98.5723	27.726	43.1146	36.8888	14.6661	126.424	96.8178	51.2425	SD	SD/PD	0	1	8	M	6.40657	1	1
SAM0f956e757453	0	201.678	55.0128	154.6	118.438	9.56073	44.5395	0.0717094	0.0962499	0.448238	53.5397	62.4627	6.57973	40.5548	35.8532	11.6942	82.6555	15.5617	13.1555	14.0713	8.31176	122.709	44.0542	28.94	PD	SD/PD	0	1	32	M	10.4148	1	1
SAMc692536a795a	0	125.18	64.4891	216.882	183.666	11.8822	33.9583	0.872638	0.196402	0.614332	63.0989	74.7542	10.9708	30.8787	26.4926	13.3677	54.718	20.5581	25.0731	20.1207	9.70209	157.508	43.7836	39.2019	PD	SD/PD	0	1	10	M	5.65092	1	1
SAM1f83ebd6be9b	0	235.026	105.764	173.491	212.586	9.54857	34.7746	0.0471746	0.0527656	0.0809466	28.0815	62.8817	6.47158	42.219	20.4759	13.8615	61.2507	22.0322	13.092	38.5309	6.61485	62.9042	63.8553	26.4796	PD	SD/PD	0	1	6	M	3.5154	1	1
SAMd98bac0a070f	0	216.386	55.5185	179.156	155.332	14.6207	44.0936	1.97548	3.77157	2.41565	43.7737	45.7636	11.3773	50.6169	31.3448	18.4522	36.6473	19.0861	20.5678	24.4193	8.19464	116.339	32.7743	39.7847	PD	SD/PD	0	0	8	M	2.06982	1	1
SAMf275eb859a39	1	196.255	78.277	160.917	194.27	9.59838	47.6549	0	0.224674	0.0725615	50.0758	79.8092	6.24818	52.5325	35.1649	19.6868	75.1773	25.6226	24.0874	31.6711	10.3609	146.709	47.6556	54.8693	PR	CR/PR	0	1	9	M	24.4764	0	1
SAM1e9c4d1d39ae	0	174.773	138.398	262.516	296.14	16.124	35.6614	0.916094	17.9276	10.9756	105.725	117.391	13.4095	48.6681	47.9447	26.2853	73.0612	28.7118	31.5172	15.819	16.1188	115.433	63.0949	55.5281	PD	SD/PD	0	1	5	F	12.4189	1	1
SAMb419a8fcbfcd	1	27.8043	331.85	288.088	265.303	12.7005	60.6559	24.2854	17.2968	26.5956	128.813	210.998	9.70875	59.853	45.5879	26.1165	60.879	38.2559	39.2284	21.8378	27.945	125.83	69.3063	86.4071	PR	CR/PR	0	2	19	M	22.7351	0	1
SAM52e3fa3ad574	0	38.9799	52.3026	186.805	180.272	14.9417	44.4013	0.157026	9.31972	0.162386	50.2201	58.2261	9.05799	35.3664	33.1649	23.3852	83.5119	22.1935	37.698	29.8526	13.4174	129.294	46.3196	33.2955	PD	SD/PD	0	1	4	M	7.95072	1	1
SAMa9ca8536d2b1	0	56.0653	68.4141	159.793	189.597	7.56036	56.8465	3.92384	26.2525	4.25305	68.4556	80.7394	7.27604	36.4664	25.1898	21.7506	69.8465	21.1565	17.7001	20.6846	8.96081	163.395	47.5896	43.4568	SD	SD/PD	1	1	3	M	21.848	0	1
SAM2624229effe8	0	60.8769	67.6969	136.285	149.67	9.73278	29.9672	0	1.24858	1.05804	80.1217	58.6713	7.58705	33.8506	46.8228	17.129	56.4089	18.1398	18.6281	18.3797	10.1223	165.871	41.4356	33.5279	PD	SD/PD	0	0	6	M	2.56263	1	1
SAM3cb94b0d5297	0	112.7	54.007	164.624	163.529	9.82153	35.9575	0.0534627	21.7519	2.3491	50.7609	50.3996	9.46832	41.4157	19.3222	19.2559	43.2234	15.5416	14.5068	16.2667	6.85612	109.445	34.1244	32.6922	PD	SD/PD	0	1	15	M	5.05955	1	1
SAM3330c03fdf00	0	57.0551	87.7699	203.44	226.16	8.48692	42.2878	0.0471387	1.75312	0.355316	73.9873	83.6675	6.05321	34.6009	26.0572	14.5651	67.9603	25.7998	26.1328	26.5681	12.4766	119.315	54.8798	34.9504	PD	SD/PD	0	1	2	M	19.1869	0	1
SAMeb587a68006b	0	47.5495	106.713	180.168	185.508	7.02812	31.9375	0.127929	7.20924	3.55001	99.6474	137.465	5.5543	36.0152	29.0628	18.0762	41.0583	28.057	17.8096	17.644	9.26328	120.821	41.1579	43.5572	SD	SD/PD	0	1	NA	M	20.6982	0	1
SAM99a46b9eec27	0	20.2593	99.7479	201.81	214.968	7.8015	47.515	3.9877	7.29775	7.3921	67.5102	78.575	6.44037	42.085	35.7321	21.7838	65.3049	29.1257	23.2649	26.8753	11.6782	178.553	60.4108	44.4866	PD	SD/PD	0	0	5	M	3.61396	1	1
SAM6083aac8db99	1	253.892	106.457	310.256	239.057	13.3243	39.9883	0	36.2733	0.366247	49.2962	66.0884	12.8115	75.6493	41.8212	24.4134	46.5808	28.0364	43.3224	16.2737	11.338	88.9978	50.7792	40.2442	PR	CR/PR	0	1	14	M	20.6324	0	1
SAM07a93a28f801	1	347.582	54.038	170.265	154.762	15.4804	25.7468	0.035945	29.4603	0.3965	44.5605	120.022	5.33524	53.4773	41.9278	22.5264	54.225	10.753	27.0957	23.8227	12.7275	87.9555	46.5299	23.7157	PR	CR/PR	0	1	18	M	12.846	0	1
SAM8f2275c36e8c	0	139.814	101.543	181.994	177.998	10.996	40.9953	0	0.137034	0.358068	62.618	76.4522	13.1657	48.1597	24.2643	23.0357	77.5485	29.7427	26.6946	26.3533	5.2383	155.205	48.9884	62.3548	SD	SD/PD	0	1	5	M	20.731	0	1
SAM9725303dce0c	0	289.174	62.2379	215.367	189.526	12.4978	67.8216	1.48041	4.49922	1.21309	72.2416	109.497	20.5808	133.254	32.1412	26.0531	60.8584	20.617	36.1672	24.9327	20.6155	97.106	66.1187	43.629	PD	SD/PD	0	1	22	M	8.90349	0	1
SAMe94c30c30616	0	136.6	85.6742	151.613	162.346	12.5886	36.7314	0.831154	2.9798	2.37409	60.6461	52.4409	12.5964	55.4271	29.5882	25.6191	36.6392	18.173	40.3231	22.2008	7.26144	123.591	49.9285	86.382	SD	SD/PD	0	1	6	M	15.3758	1	1
SAMd4c0837b0997	0	115.064	120.378	264.072	306.079	12.2457	63.6028	0.0865625	9.91938	12.3494	62.1711	61.658	8.17619	62.8353	22.1141	26.8021	60.491	28.0312	35.8626	19.2409	7.00109	133.125	79.4373	36.8285	PD	SD/PD	1	2	5	M	5.38809	1	1
SAMc0da5d48686d	0	51.963	92.5826	218.436	275.049	13.8616	37.3226	0.0479324	80.4377	0.422984	35.5754	78.1342	8.94704	66.1167	25.3077	28.3443	75.4551	12.8988	43.6008	12.0406	5.77419	112.74	37.5344	39.3847	PD	SD/PD	2	1	5	M	9.49487	1	1
SAM3894ac3956a5	0	108.408	107.677	208.558	177.227	9.49693	38.0467	0.00543994	0.264683	0.936102	58.8779	74.7174	8.73503	42.4362	28.1355	20.8296	55.7449	24.1162	21.5151	21.7628	9.10823	127.672	46.5108	40.0578	PD	SD/PD	0	1	5	M	2.10267	0	1
SAMae4da274eded	0	191.8	58.7833	230.924	237.742	15.4786	47.2101	0.142054	9.05675	4.25829	43.3447	50.6277	13.1856	52.9091	24.5631	18.536	87.4748	19.0681	32.8653	15.0471	11.1889	114.123	41.2035	41.5115	PD	SD/PD	0	0	NA	F	4.99384	1	1
SAM9539a4f19ebc	0	129.891	79.1294	271.039	237.317	14.186	47.731	0.00765784	0.591014	4.44039	80.7499	97.7177	12.7613	51.4947	30.2144	33.1191	79.0259	24.591	28.4624	24.4708	11.6687	128.098	66.4842	68.5418	SD	SD/PD	0	0	NA	M	7.95072	1	1
SAM2eb07dedf07f	1	26.0387	92.2291	141.088	194.083	9.34388	37.4626	0.0270511	5.7186	1.04438	59.9576	63.8121	5.80371	33.449	37.342	14.9035	44.2781	17.602	15.4681	15.5917	8.67779	106.801	37.8107	32.7359	PR	CR/PR	0	2	13	M	20.501	0	1
SAM9410b866974a	0	19.255	47.0462	137.909	131.548	10.4823	23.5371	0.0761804	3.02492	9.32295	41.4697	60.0917	10.0823	37.185	40.8021	22.4718	49.9374	15.311	24.1668	15.4206	8.34296	160.802	31.9213	34.8912	SD	SD/PD	0	0	NA	M	6.73511	1	1
SAM9306c5c92444	0	326.338	136.829	306.638	341.378	17.063	45.5786	0.0145508	3.51547	0.321012	48.9728	66.582	17.5823	52.9193	23.8453	29.6814	102.261	34.946	39.6659	19.1204	15.7097	157.261	56.5141	48.4653	PD	SD/PD	1	2	12	M	15.4415	0	1
SAM36a9225b0222	0	2.29616	108.072	158.819	191.551	8.28153	39.8622	0.0113378	14.6187	3.32672	65.434	68.4529	5.72935	34.42	43.3288	16.5843	42.7082	23.9816	19.6894	19.3131	8.39791	148.018	35.3717	29.5389	SD	SD/PD	2	2	1	M	23.8193	0	1
SAM943df5cf15df	0	81.8481	71.7843	183.784	251.33	10.4601	37.1136	0.112815	0.878794	2.05332	56.0906	59.7883	5.16484	47.8356	22.6681	16.1823	32.0868	21.2462	14.698	17.781	6.44426	101.938	39.242	37.0747	PD	SD/PD	0	1	5	M	2.13552	1	1
SAM63405b04ab2d	0	49.8142	102.679	116.476	115.982	10.2912	30.7023	0.0617101	2.05001	2.50954	39.0064	57.4593	8.65989	42.8038	63.6076	15.0613	45.6658	14.3722	26.0564	23.3351	5.88281	153.32	27.133	34.0984	PD	SD/PD	0	0	NA	M	6.80082	1	1
SAM26104d5adc89	0	123.554	101.757	247.016	184.126	10.0243	39.0406	0.0280965	0.078566	4.23564	85.9189	94.2295	5.78788	36.5179	33.946	20.3812	57.461	23.5532	13.3882	13.4821	9.55874	121.174	56.3875	44.1941	SD	SD/PD	0	0	1	M	5.38809	1	1
SAM49d48750e294	0	28.579	90.6471	131.593	160.777	11.9177	34.1013	0.0349195	0.366169	1.64026	65.1244	62.5413	9.36478	29.8033	28.2934	22.533	53.5612	21.9547	28.9225	24.4997	6.03026	175.303	39.5232	40.8126	PD	SD/PD	0	1	0	M	9.85626	1	1
SAMabc151b01ea3	0	62.4083	38.2777	156.419	148.807	10.9946	22.7795	0.286618	19.8558	3.87892	37.3574	38.263	6.1131	25.7572	21.4728	18.5161	45.7352	11.9855	14.2695	10.3222	7.22605	54.1467	22.2449	34.182	PD	SD/PD	0	1	NA	F	0.558522	1	1
SAM94859b440b1d	0	135.933	56.9889	203.142	155.063	12.1566	38.9762	0.0191193	0.545325	0.33041	67.5558	59.0155	9.26168	54.8175	26.742	21.3304	74.6798	16.4155	20.6505	16.2574	10.5887	112.329	59.5639	29.7946	PD	SD/PD	0	1	11	M	13.3388	1	1
SAMad83c9c53537	0	114.436	84.1469	180.19	156.388	11.8308	25.8329	0.0308824	3.34199	7.43481	64.1488	55.4071	9.63642	43.9296	28.8503	27.4993	61.959	20.7344	24.935	22.7334	9.5622	131.324	52.4271	33.1341	PD	SD/PD	0	1	6	M	14.9815	0	1
SAMd43f8933066b	1	228.388	77.0014	169.987	183.786	12.4465	23.3489	0.0655277	9.08844	0.835258	63.179	67.5438	11.2588	40.0555	28.043	23.2555	48.9723	20.8947	20.7151	19.8491	7.25482	129.583	43.4917	39.6595	PR	CR/PR	0	1	15	M	20.0082	0	1
SAM4305ab968b90	0	171.017	41.0923	161.572	204.63	11.06	40.5217	0.00635534	0.0213257	0.0140208	26.8141	30.5381	10.9681	51.0172	18.4914	20.4481	78.3065	17.0356	22.023	20.3228	5.32285	110.304	29.5523	16.1255	PD	SD/PD	0	0	12	M	1.41273	1	1
SAMbc8dc3a7b54e	0	358.807	77.4969	315.181	246.32	19.5809	95.4056	0.191398	3.73305	2.43234	77.4982	77.0531	16.3996	94.6425	39.9873	33.1832	94.314	20.5817	33.7101	17.0332	10.2271	128.674	61.2004	36.3726	PD	SD/PD	0	0	7	F	14.7515	1	1
SAM5c139c5c1c4f	0	95.3824	171.499	229.082	322.306	11.546	43.7046	0.0145574	0.683871	1.09729	145.519	89.6323	5.22501	57.3357	27.009	21.2535	52.4424	32.4522	12.5631	21.3874	7.28018	102.882	75.2337	42.6703	PD	SD/PD	0	2	NA	M	7.22793	1	1
SAMbda79f955628	0	99.6315	89.1842	196.059	226.833	10.0798	23.4135	0	0.553708	0.913673	64.3384	97.7826	5.21283	28.643	30.9525	19.7332	46.156	15.2241	14.8266	10.5816	6.97669	91.0747	42.1738	25.1367	SD	SD/PD	0	2	20	F	20.6324	0	1
SAM297c0301e861	0	12.6417	142.589	178.246	228.048	9.46062	54.0571	0.174467	13.4305	6.08669	65.4624	82.8332	7.03478	32.7614	31.976	18.2063	55.8462	32.4703	20.1045	17.2925	8.12958	156.61	44.9324	44.6007	PD	SD/PD	2	1	1	M	8.08214	1	1
SAMa321770ac31c	0	110.837	66.5966	212.039	243.482	14.3784	52.0211	0.104057	16.6146	0.845987	56.6287	70.9507	3.45561	75.4688	27.4854	33.7125	44.68	14.0597	22.7412	15.9458	8.40201	106.659	31.7369	43.5752	PD	SD/PD	0	2	8	M	7.06366	0	1
SAMe3210d3632b4	0	13.1753	65.6359	190.526	186.59	10.5929	33.0267	0.531329	12.2272	4.82383	39.774	63.2766	6.56758	27.9362	32.7625	15.8652	43.6826	13.0267	16.9917	14.1735	8.49155	80.3099	26.753	28.8381	PD	SD/PD	2	2	17	F	2.16838	1	1
SAM025b45c27e05	0	93.1911	87.9467	133.423	167.509	10.4498	32.2434	0.0237336	0.258828	0.887936	64.0799	78.3454	7.05347	49.8809	28.6749	16.3283	40.6916	21.6207	26.2941	15.7362	6.75165	135.946	39.6273	30.2792	PD	SD/PD	0	1	1	M	8.77207	1	2
SAM065890737112	1	156.411	77.4598	279.691	262.627	12.5256	54.9473	0	0.0896365	1.64029	43.2285	97.0846	17.0583	58.2315	18.6292	26.4909	55.8862	20.6326	21.4624	18.9212	7.69519	80.6187	92.1096	27.5742	CR	CR/PR	0	2	8	M	20.0739	0	2
SAM0684af734db1	1	169.655	48.4064	133.184	166.099	7.00138	21.6125	0.0108611	0.036445	0.0359418	30.4198	65.2767	9.96565	39.7545	29.4331	19.8063	61.1821	12.0235	14.8865	21.7313	5.20158	97.553	20.6722	42.0759	PR	CR/PR	0	0	6	F	23.2608	0	2
SAM075e037d95bc	1	169.703	233.327	116.688	140.088	9.74921	30.6727	0.046498	0.0624106	0.0376132	39.2799	46.1574	9.93831	42.9725	19.9477	22.5178	76.7813	13.5327	29.3699	32.0254	8.85122	117.001	43.3664	29.9662	PR	CR/PR	0	1	11	M	21.3224	0	2
SAM0d855cff64e6	0	42.5268	79.6915	243.449	372.115	12.3024	44.4722	0.193086	41.0385	8.5479	55.1158	75.1672	6.93034	58.5181	39.4821	17.212	67.591	29.1615	26.9273	24.5681	8.77099	97.2998	53.151	36.2324	PD	SD/PD	0	1	4	F	2.85832	1	2
SAM12502d970c10	0	136.937	143.85	181.908	215.772	15.3061	41.1434	0.134075	0.249942	0.268401	65.608	84.6335	11.5584	52.8032	50.5365	29.1775	71.8069	22.6099	28.4143	24.5101	8.31802	146.744	55.276	46.6428	SD	SD/PD	0	2	10	M	7.3922	1	2
SAM14938611a2d3	1	345.665	81.2664	221.313	205.78	13.2527	42.0507	0.0294077	2.58211	4.57389	38.4906	83.0281	9.72189	63.5265	40.7997	18.3081	78.7735	24.1554	25.9501	17.109	12.5561	93.2031	64.2612	39.943	PR	CR/PR	0	1	38	M	21.4209	0	2
SAM14df63a65411	1	72.7248	82.067	202.535	190.169	13.4177	49.4615	0.0237534	0.189301	2.41056	60.5337	56.8915	12.3799	53.9011	28.9622	24.8647	59.6508	22.7729	21.6392	25.4598	5.86321	160.41	38.8214	47.6205	PR	CR/PR	2	2	7	F	21.4209	0	2
SAM181b638b8248	0	18.8967	102.89	125.328	218.883	4.68523	40.6645	0.0745577	2.76764	7.15168	79.6531	71.1803	6.26261	32.9878	40.6869	15.0443	29.0278	18.8072	8.80783	13.8174	7.72102	91.4529	38.6364	26.5642	PD	SD/PD	2	2	NA	M	10.8747	1	2
SAM187e056d6a2a	0	67.4639	38.5129	158.733	139.986	7.38738	29.8416	0.0622767	0.870719	3.98817	48.9425	73.6605	6.58256	48.6527	40.0318	12.2946	68.3325	11.6833	14.137	15.3131	7.42888	104.452	40.8501	33.6432	PD	SD/PD	0	0	NA	M	2.29979	1	2
SAM18bc1078bc15	0	124.342	126.548	198.981	211.728	18.0141	21.1422	6.59935	3.86058	5.39418	46.0822	97.593	13.7906	55.0666	52.9735	28.2822	95.5929	19.6423	49.2568	17.2518	15.4915	102.716	41.6719	44.1826	PD	SD/PD	0	1	19	M	6.89938	1	2
SAM1ab1b28d9f2b	0	125.557	132.698	241.804	213.139	11.7228	35.2522	0.188947	9.73225	0.924008	70.1527	85.2112	4.23226	80.9346	70.0141	18.009	54.6863	24.0146	13.8054	20.7037	14.5814	86.8276	74.0299	24.663	PD	SD/PD	0	1	13	F	2.10267	1	2
SAM1ac4e3dee297	0	111.068	55.6461	177.821	212.654	18.0471	31.4467	0.0586181	0.135229	0.183204	50.3852	62.6099	9.90678	41.0598	12.696	24.4029	52.3689	14.0558	14.1988	17.9459	4.14669	66.6081	39.0687	34.5273	PD	SD/PD	0	1	2	M	5.51951	1	2
SAM1c8b086175ca	0	58.1669	84.3603	136.984	155.314	9.24931	31.775	1.73827	2.78681	1.33511	66.8127	59.4002	8.96514	31.0182	41.1937	20.3596	47.1301	22.1103	13.7028	11.0495	7.46227	134.282	43.4999	32.487	PD	SD/PD	0	0	7	M	20.7639	1	2
SAM1fa6bcb7fc48	0	89.5167	102.856	219.06	234.796	13.8743	45.3539	0.00783869	0.223577	0.233459	65.1728	76.455	11.2963	46.3199	22.971	24.1627	93.6944	24.1252	32.5481	54.7207	7.20573	108.751	60.2936	34.0213	PD	SD/PD	0	2	8	M	22.7351	0	2
SAM27299aed7681	1	143.595	247.734	247.689	213.12	13.8752	48.1605	0.0113531	0	0.0918373	72.9929	81.7515	9.33705	56.6001	36.573	28.0842	88.054	31.7274	27.6953	15.5182	12.064	110.114	66.0622	47.2113	PR	CR/PR	0	1	8	F	18.8583	0	2
SAM28e6031ac18b	0	150.186	31.7951	246.391	311.538	9.83765	46.0465	0.00710884	0.0715622	0.640395	75.0773	69.3275	8.64264	54.1943	29.9405	20.1114	78.061	30.1571	20.3527	26.6191	11.1388	121.69	58.9486	43.7848	SD	SD/PD	0	0	22	M	9.23203	1	2
SAM2e9ac0b1b250	1	8.16215	47.8248	224.989	196.355	16.5263	28.8572	0.0892114	4.16101	5.26804	64.0457	74.3727	10.2561	30.4124	34.2676	19.0702	55.6373	12.0321	32.7799	13.3362	7.49206	253.536	34.9969	61.058	CR	CR/PR	2	2	18	M	22.1437	0	2
SAM2f228939632f	0	214.811	60.552	43.8535	162.284	9.48361	27.0117	3.14466	6.81937	5.80098	44.6779	97.2742	10.5071	31.4839	27.3532	20.0948	47.1124	16.6496	13.6905	17.3889	5.98847	121.061	28.82	62.0839	PD	SD/PD	0	1	8	F	7.88501	1	2
SAM31d9176e11fb	1	122.42	41.5241	227.528	206.619	13.3006	28.3895	0.0475087	0.418472	6.38474	60.9714	52.1574	6.89135	71.7343	36.6342	15.3447	63.4296	15.5572	23.2671	24.3486	10.6126	100.009	40.6904	35.2888	CR	CR/PR	1	2	23	M	17.117	0	2
SAM31f41dd0d6ca	0	74.175	54.9716	189.887	188.216	13.9321	39.2521	0.0842084	0.282565	0.4149	70.2099	78.9325	8.97646	46.6071	29.0498	27.4882	60.1847	25.1483	25.5914	17.8515	9.49291	162.469	43.9699	46.7544	SD	SD/PD	0	1	NA	F	8.27926	1	2
SAM3a1c9632ff7b	0	94.8207	27.2391	167.304	113.391	18.5647	35.5505	0	0.0577848	0.557206	55.9567	86.5886	9.13199	75.5877	43.0498	38.4244	76.3483	20.7518	25.2556	20.814	10.7228	192.785	48.284	30.5057	SD	SD/PD	0	0	NA	M	16.0329	0	2
SAM3e8baff50d7a	0	237.903	65.0778	279.804	284.937	20.0362	62.2995	0.0527748	0.121748	2.24853	27.0199	78.3506	22.8054	51.3798	42.2787	49.0106	134.151	17.5938	62.7293	22.1388	13.2813	60.5192	44.2719	45.3698	SD	SD/PD	0	0	11	M	6.96509	1	2
SAM47fc46c3d6be	0	133.449	74.1933	169.249	169.375	16.5094	68.1028	0.658607	18.7614	2.79777	43.6203	92.8109	6.03173	51.291	49.2552	16.6757	80.9621	18.781	24.9841	22.0603	10.7716	92.6267	37.9287	30.5692	SD	SD/PD	0	2	8	M	18.7269	0	2
SAM49f9b2e57aa5	0	142.629	67.8874	264.937	216.495	16.9152	37.2997	0.031836	0.516332	2.38409	48.2839	82.6372	17.8848	39.8622	27.0827	25.4325	79.1813	20.034	53.8259	29.2716	7.73182	127.531	49.7833	43.3724	PD	SD/PD	0	0	5	M	7.45791	1	2
SAM4caabd64e7fd	1	122.59	45.4898	149.761	141.062	10.6117	39.0623	0.0229134	0.0961091	0.0800382	57.4366	56.7213	9.22906	53.9563	34.0518	12.9395	68.4287	17.698	20.745	25.5747	12.2132	73.4337	49.907	27.0856	PR	CR/PR	0	1	59	M	15.7043	0	2
SAM5234688806a7	0	160.152	66.6343	164.216	151.05	11.7157	31.7415	0	0.0812208	0.0889993	68.0763	53.5087	13.4562	49.0082	31.2023	16.4692	56.2366	20.6591	33.9287	22.801	11.0611	137.811	55.5521	34.0813	PD	SD/PD	0	0	13	M	5.8809	1	2
SAM548551ef782c	1	163.496	123.628	245.323	236.42	14.0131	51.4543	0.00524222	59.7199	0.626443	22.7966	205.991	13.3124	56.6082	30.4506	31.9716	66.334	26.1457	51.7633	15.342	9.51488	78.2779	41.7083	46.8907	PR	CR/PR	0	0	11	M	17.2813	0	2
SAM557dde1b9f3e	0	142.023	96.9708	130.438	110.732	12.3338	28.4713	0	0.693503	0.709259	59.2825	55.9729	11.2247	26.2172	41.9765	26.7581	71.1925	16.8247	28.8834	24.3406	9.78591	118.375	46	34.0815	PD	SD/PD	0	1	5	M	6.70226	1	2
SAM5767dd75d142	1	340.7	90.9142	173.411	140.959	15.2181	33.8499	10.9021	25.7655	8.36262	67.411	58.8827	12.7519	63.7339	38.4396	27.4052	73.54	15.6596	22.0036	14.1947	7.69922	79.9043	40.0664	30.6827	PR	CR/PR	0	1	32	M	18.1684	0	2
SAM5e3bae090b8c	0	169.218	200.423	169.468	191.815	9.10227	39.5771	0.0874059	0.097765	0.417799	70.199	132.084	7.27301	51.7905	38.0649	25.0942	45.8296	31.876	17.354	17.173	5.49614	143.477	50.1198	51.6582	PD	SD/PD	0	2	6	M	6.73511	1	2
SAM5fe7a81a39dd	0	146.324	155.277	225.989	247.257	11.3543	45.7116	0.0543242	3.00775	0.624204	53.3483	77.3592	10.867	69.6144	36.1484	23.0455	96.133	33.3974	37.1211	30.3243	15.1971	171.123	91.6963	50.8299	PD	SD/PD	0	2	21	M	17.0842	1	2
SAM61b9d4d84c64	0	253.431	128.64	192.922	244.745	10.8916	35.6993	0.275517	2.36045	0.133636	43.7673	105.476	16.1284	61.2945	22.4866	30.8591	90.2116	23.1936	12.6708	27.3644	8.03205	118.902	52.7945	56.6736	SD	SD/PD	0	2	27	M	21.3881	0	2
SAM62fb1388c871	0	330.015	53.8771	256.176	249.11	15.9708	91.9472	8.64389	2.57108	3.865	59.2858	102.861	7.70034	70.9711	19.1196	32.144	96.0639	22.1903	57.9568	16.7102	5.75482	130.162	40.6457	52.9179	PD	SD/PD	0	1	5	F	22.5051	0	2
SAM63b2189c36d7	0	233.718	48.6748	247.867	241.865	11.548	49.0957	0	0.213303	0.183646	82.6433	94.4906	16.9833	63.1898	23.0097	25.3656	131.906	35.5767	30.9634	31.7043	9.75622	102.212	75.0175	56.407	PD	SD/PD	0	0	14	M	3.97536	1	2
SAM675a12a09c15	0	181.134	50.6334	178.573	145.048	11.0696	35.8243	0.0460539	0.115902	0.38524	87.6776	75.9122	9.64764	36.3287	16.1939	21.6621	75.8816	27.593	17.9218	21.6141	5.64468	138.436	46.4883	50.9892	PD	SD/PD	0	1	13	M	2.89117	1	2
SAM6cb230f208a8	1	164.642	99.3799	152.45	162.142	13.1041	23.1278	0.972165	21.6824	0.486141	77.8576	58.376	11.8236	33.9076	32.7424	21.4241	68.1002	18.8844	32.5129	13.1379	9.38532	110.092	45.9212	39.9801	PR	CR/PR	1	0	20	M	23.2279	0	2
SAM6d2ae0c39b96	0	181.76	46.4678	167.948	181.874	10.679	29.9415	0.0251714	0.0563093	0.178936	54.8487	48.6295	13.235	44.1037	22.5955	17.7278	72.7313	17.7828	22.3673	16.4596	7.60504	109.242	34.8499	33.4706	PD	SD/PD	0	1	NA	M	22.1109	0	2
SAM716f54e468f4	0	91.8634	80.0144	221.417	185.579	9.2707	42.9256	0.812971	0.297105	2.89747	84.2238	84.9279	13.3918	40.6246	28.0618	19.7119	30.5676	25.7526	15.0011	17.0727	8.34319	164.761	48.964	39.3229	SD	SD/PD	0	2	6	M	21.191	0	2
SAM73663ee4a96e	1	310.299	38.1713	191.028	194.63	17.4592	36.8555	0.317914	0.410299	0.328203	69.4855	64.1484	9.76745	39.5152	24.6645	22.1296	80.0128	22.0711	22.0274	16.44	7.8172	97.4185	46.9056	38.121	CR	CR/PR	0	2	NA	M	21.2567	0	2
SAM75f12d1a55fc	0	60.3292	64.1118	177.646	132.187	10.1141	38.4502	0.014594	2.71789	2.92452	58.6709	75.3455	7.18771	49.5716	36.0265	14.5933	61.8027	18.0799	24.7839	19.6219	12.9739	121.209	52.2034	29.4349	SD	SD/PD	0	2	6	M	14.7515	0	2
SAM76a431ba6ce1	0	88.1374	73.8337	161.055	232.547	9.70612	47.2257	0.170995	2.06562	2.48979	56.9727	65.8998	8.09098	32.9089	25.791	16.5177	41.2729	19.0548	16.1301	16.4295	4.49353	137.425	36.8957	36.9501	PD	SD/PD	0	1	6	M	14.1273	1	2
SAM771445e92421	1	62.6608	138.846	163.03	177.041	8.59579	52.4695	0.0216455	0.326846	0.580995	68.4771	85.0198	4.8484	46.3319	35.1893	15.4433	68.6698	28.6814	20.8577	30.9056	14.608	121.296	67.2001	29.6538	CR	CR/PR	0	1	NA	M	19.4168	0	2
SAM7b40007f4aa4	1	192.741	95.0384	279.335	179.167	22.8218	57.2756	5.23588	23.8412	2.53988	83.9434	120.945	11.7489	89.9061	37.4445	29.1342	72.655	23.5064	47.9748	13.4673	16.7151	70.2438	76.2317	58.5052	PR	CR/PR	0	0	12	F	21.6509	0	2
SAM7c67b05aa109	0	130.21	72.3344	161.723	199.935	12.2327	44.3524	0.172088	0.068744	0.0693013	47.802	83.9197	13.8328	54.9632	38.042	26.0501	84.8617	21.8413	30.0129	26.5436	8.64274	100.02	40.827	36.9617	SD	SD/PD	1	0	5	F	8.24641	1	2
SAM7d7c54623618	1	39.0362	146.762	388.272	374.721	15.5238	47.5712	0.489329	19.733	2.04661	50.6035	146.988	14.3374	47.5017	33.8607	20.0267	71.7974	22.4921	45.9978	16.4429	7.54984	102.967	45.2747	36.8106	PR	CR/PR	0	0	8	M	21.2238	0	2
SAM80c6183220e6	0	42.4887	68.3145	172.2	193.105	18.03	52.9495	0.0400738	2.68939	5.5108	44.4421	105.268	6.81324	49.1074	50.247	21.5814	80.7977	16.1873	23.0207	20.0621	11.9761	88.7712	45.9075	24.7051	PD	SD/PD	0	1	8	M	14.7515	0	2
SAM8884fe446d20	1	12.5143	83.8053	282.051	273.787	10.3287	49.6415	7.73657	12.9122	9.54809	190.583	96.2064	7.48401	28.9718	30.4812	19.3287	39.3489	19.5022	15.0452	12.0174	6.49779	83.7273	49.3185	26.2774	PR	CR/PR	2	2	13	M	23.1622	0	2
SAM8e469834acc1	0	88.444	72.1245	149.338	169.083	9.20214	28.0671	0.0193639	0.113709	0.779633	71.1468	60.0721	10.5298	37.5133	30.1917	21.8434	61.0119	22.9255	23.5034	22.2299	9.06863	139.964	54.5403	32.2944	PD	SD/PD	0	1	6	M	3.71253	1	2
SAM8e8ef2368dfa	0	75.0918	48.1005	139.403	150.979	9.59385	35.5856	0.282186	0.843322	5.64828	64.2087	51.7574	7.60342	30.431	26.509	18.6317	57.9273	16.4689	17.4733	18.3933	7.76597	148.32	47.499	29.9422	PD	SD/PD	0	0	6	M	4.50103	1	2
SAM978a587b207e	0	75.7227	52.6897	236.765	156.473	13.9517	29.0424	0.139474	28.6111	1.13165	38.7518	57.3321	13.5753	35.2021	27.418	11.936	49.3882	13.8293	24.1719	11.0409	6.77462	103.026	35.6871	31.7398	PD	SD/PD	2	0	NA	M	2.10267	1	2
SAM9daccafc18db	0	25.5749	220.933	169.131	201.722	13.2965	38.1134	2.32234	1.3806	1.06906	80.8611	134.581	5.13226	42.1141	49.674	35.412	90.5206	18.4198	40.9534	20.8648	10.1272	158.441	83.5683	71.2754	PD	SD/PD	0	0	NA	F	16.46	0	2
SAM9e11ec6bea80	0	75.6544	108.631	294.831	321.364	10.3203	35.7801	0	11.9766	11.2925	51.9987	93.162	10.4539	45.4767	57.1903	23.7412	56.9066	34.5134	25.6725	21.9705	12.1431	102.572	50.7474	24.9283	SD	SD/PD	2	2	10	M	15.4086	1	2
SAM9fb814c22bdb	0	15.3683	136.714	160.795	209.942	8.49445	68.5416	0.0229136	2.03753	2.83084	59.4302	50.6826	6.36918	35.5008	34.3211	16.4743	25.9145	22.0936	15.6802	21.7063	5.4262	152.274	36.3499	27.936	SD	SD/PD	0	1	6	F	19.1211	1	2
SAMa1e62d323e1d	0	116.292	63.5171	202.566	208.337	11.5381	28.3536	5.89224	0.205101	0.617295	92.2311	96.7532	9.31426	37.0969	26.7321	32.3952	62.0751	24.0769	30.1719	19.8737	7.70127	158.123	43.234	55.8169	SD	SD/PD	0	2	15	F	10.5791	1	2
SAMa535fcdf18a0	1	76.844	202.038	183.818	177.945	8.08107	32.5335	7.12483	10.9887	3.10789	45.0761	95.028	4.21577	41.6613	30.9716	16.6278	61.6582	27.1202	10.9185	18.9211	6.81686	88.5138	40.5784	41.2092	PR	CR/PR	0	0	19	M	17.2813	0	2
SAMa913c6139ec8	0	160.847	63.3241	181.869	159.53	9.76186	35.6578	0	0.427652	0.635224	43.7636	60.4088	6.62398	38.4844	26.8026	19.3481	48.5403	12.3974	25.7411	16.6563	5.90685	115.344	37.5205	37.3537	SD	SD/PD	0	2	NA	M	5.12526	1	2
SAMb0a83e5fbde9	0	121.948	84.8293	118.82	148.818	15.2136	39.913	0.0260206	0.109142	0.449674	49.7664	61.5919	12.043	48.6146	25.0892	21.1093	201.674	21.6811	28.2594	34.7304	9.76465	143.205	45.5043	39.002	SD	SD/PD	0	0	7	M	23.3265	0	2
SAMb470eb8f04be	1	65.3021	93.4409	213.69	233.233	12.8586	41.0958	2.25013	0.324517	0.0734899	66.6731	64.3551	8.15165	48.4211	26.7676	16.7659	64.228	27.0895	26.9247	34.3824	10.1511	106.585	42.3324	35.5028	CR	CR/PR	0	2	35	M	20.0739	0	2
SAMb8101c538753	0	32.1992	91.4597	210.307	172.925	13.9314	34.9297	0	61.1767	12.006	28.5135	58.8011	11.2777	42.2204	33.454	15.2578	56.7137	11.3964	25.1631	11.5703	8.69206	105.261	28.036	25.4312	SD	SD/PD	2	2	16	M	13.4045	1	2
SAMb963dda93cfd	0	72.7559	119.215	258.247	193.53	14.6452	42.3457	0.0185593	2.87511	8.1798	53.2116	66.7151	9.90029	28.0078	28.59	13.8208	39.2527	15.6419	32.9508	16.8015	9.99768	136.357	34.303	31.5881	PD	SD/PD	2	2	8	M	2.75975	1	2
SAMba1a34b5a060	0	107.088	56.3237	177.25	250.969	16.9026	36.6316	0.174606	1.706	8.85977	55.6107	62.8306	7.08199	42.9326	30.2327	22.0971	79.2344	19.3554	29.2564	16.9503	9.28618	155.212	37.0823	34.2492	PD	SD/PD	0	2	5	M	12.846	1	2
SAMbcb07ba81cee	0	46.472	253.969	231.503	266.355	13.4653	50.1163	0.0618214	37.3919	3.95523	167.145	167.404	8.38355	51.9263	27.9895	24.6933	30.8264	38.7118	24.0577	8.93408	11.7167	108.55	76.7052	36.4361	PD	SD/PD	0	2	NA	M	2.52977	1	2
SAMbf1a3ae828e6	1	125.865	124.161	164.037	173.378	8.01003	32.0441	0.341191	17.2989	1.10154	81.2323	63.2989	8.55642	56.5125	38.3714	16.9865	55.8081	21.5331	21.4351	17.218	8.0905	114.376	36.3527	35.8565	CR	CR/PR	0	2	35	M	20.731	0	2
SAMbfdffb97c446	0	54.9119	111.756	223.081	270.503	13.1834	46.1662	17.3275	44.4283	5.52031	77.8738	97.8816	9.24063	52.4818	37.6064	29.2559	58.5649	22.8625	26.073	21.8403	12.4621	148.46	55.6585	48.4616	SD	SD/PD	2	1	6	F	6.70226	1	2
SAMc0ef41aa6c8b	0	168.27	81.4792	166.521	103.255	10.4134	26.5536	3.20447	16.4464	5.22295	110.665	88.597	10.6326	34.2122	31.4467	19.0438	52.6926	16.5851	20.707	17.4799	17.8694	165.747	55.7209	46.7193	PD	SD/PD	0	0	5	M	9.56057	1	2
SAMc1251c7bfee2	1	50.0203	284.041	216.257	301.791	11.4201	38.1726	4.03246	41.3353	12.5556	37.6078	63.1294	11.4434	46.7207	35.8563	10.5082	74.9273	20.3233	28.2774	16.0092	9.56715	96.3308	40.3704	44.1153	PR	CR/PR	0	2	5	M	21.6181	0	2
SAMc2a1820d4e6b	1	51.576	52.5938	158.327	191.426	9.0788	34.6722	0.0368771	0.222737	0.935596	57.88	51.9832	7.59336	45.726	32.5066	22.1658	56.5239	20.9043	14.7216	17.3587	11.4672	215.212	38.475	41.8551	CR	CR/PR	0	2	NA	M	20.731	0	2
SAMc919aebc7fdd	1	246.081	102.995	273.091	242.348	10.36	33.9496	0.119591	1.45469	0.439726	93.0795	74.7559	6.39428	52.0658	22.2742	14.5776	37.8104	25.0885	27.1871	26.3502	9.12727	137.609	70.3486	29.0271	PR	CR/PR	0	2	3	M	20.731	0	2
SAMd027124354ce	1	2.14954	5.57539	285.725	237.62	11.9959	45.3403	9.65904	0.504551	12.7239	54.9673	152.888	3.49747	38.2539	30.5302	25.9962	72.3634	29.6244	33.9955	18.6374	8.99808	192.501	46.914	76.6416	CR	CR/PR	0	0	4	F	23.5236	0	2
SAMd1bd63734394	0	179.242	67.1107	202.683	185.977	13.0015	40.2175	4.7571	5.5195	7.97708	71.9581	45.1699	6.35569	49.8573	22.8865	19.1028	48.1288	20.9155	28.7607	11.5368	5.38352	117.38	32.704	34.9952	PD	SD/PD	0	1	22	M	1.9384	1	2
SAMd215b503f99a	0	47.8516	68.125	142.953	178.05	15.5793	30.9898	0.111915	0.768144	3.8756	50.6016	68.0067	9.6785	42.9537	39.9301	20.6555	53.7462	26.2574	21.4122	22.5352	11.2385	170.487	45.323	43.5863	SD	SD/PD	0	0	NA	M	1.70842	0	2
SAMd3601288319e	1	193.193	267.213	253.549	203.634	7.92708	42.8905	0.0106285	2.08637	0.382984	47.0488	108.155	14.4275	44.2175	48.5639	14.5805	59.5646	22.2387	26.3779	27.8435	7.47042	105.094	55.878	32.0035	CR	CR/PR	0	2	14	M	23.1294	0	2
SAMd3bd67996035	1	37.261	111.38	174.853	208.556	13.1953	45.8447	0.0245635	0.934138	2.27902	64.3961	101.695	11.004	56.2081	29.7629	30.5168	75.6787	23.3592	39.1132	29.3503	9.27979	126.553	62.7541	52.0819	CR	CR/PR	0	2	7	M	20.8296	0	2
SAMdab9ca8fb5de	0	187.685	68.3923	227.367	236.63	12.6187	36.4699	1.41709	0.180289	1.21249	108.896	82.5869	9.89602	28.7183	20.9605	21.5348	57.0765	22.3159	18.3482	17.9583	7.72863	130.279	56.3506	52.8475	PD	SD/PD	0	0	14	M	0.197125	0	2
SAMdad5c29dc105	0	45.6116	71.9763	216.64	211.506	13.3839	31.184	2.48609	53.671	0.341883	60.3168	66.7675	9.02269	49.8663	22.4221	25.9767	75.7478	15.0573	24.2654	20.3832	7.99274	132.145	43.8251	25.6972	PD	SD/PD	0	1	5	M	2.43121	1	2
SAMe0c49ea0df5d	0	162.782	45.3719	165.557	132.704	9.44564	31.0426	0.0212276	0.195883	3.34843	44.4913	52.3893	8.30657	44.1565	25.4809	21.9868	55.2253	14.6737	19.5278	14.6917	7.91782	107.475	39.6427	30.9898	SD	SD/PD	0	1	2	F	4.13963	1	2
SAMe3d4266775a9	0	157.887	55.7811	167.496	139.293	16.1976	28.5403	0.26094	0.0416951	0.406625	51.408	88.7399	14.8049	49.3991	44.7462	25.4663	83.4203	15.5407	36.9566	19.1656	15.8503	144.528	62.2725	45.0754	PD	SD/PD	0	0	NA	M	13.9959	0	2
SAMe41b1e773582	0	126.116	68.5378	295.029	343.817	17.1074	25.178	0.0276226	0.0926891	4.30386	69.5804	88.9026	6.7929	52.9004	39.0499	19.061	61.5073	24.0313	26.1054	23.0825	9.43584	83.1479	47.1574	41.1799	PD	SD/PD	0	1	6	M	0.854209	1	2
SAMe50d15fde368	1	187.58	79.3796	224.459	215.164	10.1851	43.8226	3.2839	3.8808	0.07906	59.424	68.1385	12.8098	51.0525	33.0361	30.6384	92.8071	29.5459	29.6161	12.0096	10.934	139.356	60.2378	44.9541	PR	CR/PR	0	1	9	F	18.8912	0	2
SAMe56c96c51190	0	26.6733	56.1965	161.863	186.311	9.66016	55.7157	6.59514	13.19	5.42544	57.1763	86.9639	4.6269	38.7288	34.95	15.2054	50.2076	17.7497	15.6721	16.2108	9.11178	132.283	50.8676	39.9087	PD	SD/PD	2	1	5	F	9.7577	1	2
SAMe5bc41772bc9	0	68.3943	42.1868	150.041	171.1	11.2071	29.8105	0.100604	4.36605	6.7817	40.5677	53.1219	8.91419	41.6971	30.0503	13.6349	56.1505	15.2575	16.5033	16.5503	6.35817	102.6	24.3233	40.5499	PD	SD/PD	0	1	5	M	6.11088	1	2
SAMe712352fb82a	1	220.912	325.929	189.357	168.612	10.1117	29.4758	0.454382	40.384	0.352206	37.4374	98.9514	9.79331	46.0543	32.5268	11.7387	59.882	36.7582	19.8067	15.0422	6.92203	62.7664	41.8706	39.6594	PR	CR/PR	0	0	NA	M	22.1109	0	2
SAMe7bf6c015192	0	90.6537	84.0182	249.859	204.492	13.7525	34.2897	0.275267	0.307891	1.05149	62.2192	85.1171	6.53099	39.1185	19.5939	19.4624	37.6852	23.9337	20.5657	17.4321	7.43963	123.899	60.6633	38.2276	PD	SD/PD	0	2	7	M	3.12115	1	2
SAMe7e4f7c076a7	0	88.7384	56.0271	150.315	163.868	9.21197	64.0344	0.0165825	1.68321	7.17643	31.4824	42.227	6.33225	43.3982	29.5763	10.8717	33.8234	11.6309	13.8718	6.81375	5.15643	67.5292	39.9658	21.6922	PD	SD/PD	2	2	1	M	1.97125	1	2
SAMe9475f77504b	0	30.9011	265.346	189.362	266.63	6.17526	46.1812	3.81616	12.6429	5.0026	146.478	130.259	4.12318	35.59	46.1471	14.4354	35.9712	22.0367	14.4215	18.25	13.6203	111.978	64.4501	38.8184	SD	SD/PD	0	1	NA	M	18.6612	0	2
SAMe97af0feefdf	0	119.94	53.3781	221.497	268.197	12.9388	37.7978	0.00698873	0.926316	6.55015	58.0679	79.3037	10.8636	43.5008	19.8601	18.8282	65.0503	20.1155	21.4705	18.9843	5.41976	121.911	43.4422	50.4253	PD	SD/PD	0	1	3	F	11.1047	1	2
SAMef0e3d2415fd	0	8.21327	38.3136	134.628	117.863	10.6178	39.2245	0.117708	1.57991	1.12529	47.0443	47.0847	5.21867	36.9046	37.4734	11.2098	50.5519	12.8175	17.6502	15.1821	8.89292	111.784	38.007	27.8842	SD	SD/PD	2	2	1	M	10.1191	1	2
SAMf3a9bce50099	0	93.5035	58.951	108.83	123.817	11.0158	19.3981	0.535413	26.8789	0.412189	45.8308	69.1282	9.38065	31.2188	35.2782	15.6477	72.82	13.9271	19.644	16.6732	8.69669	111.297	28.5294	35.3302	PD	SD/PD	0	2	4	F	2.10267	0	2

## Sheet: uni logistic_forest
id	OR	OR.95L	OR.95H	pvalue
ELF3	1.003	1	1.007	0.034
FMR1	1.008	1.003	1.013	0.001
HNRNPA2B1	1.01	1.005	1.016	0
HNRNPC	1.005	1	1.01	0.045
SRSF2	1.054	0.982	1.13	0.139
WTAP	1.003	0.979	1.027	0.788
IGF2BP1	1.038	0.983	1.1	0.168
IGF2BP3	1.018	1.002	1.033	0.023
IGF2BP2	1.01	0.943	1.075	0.762
ZC3H13	0.997	0.984	1.009	0.61
KIAA1429	1.012	1.002	1.022	0.019
RBM15B	1.02	0.943	1.101	0.614
YTHDF2	1.019	1	1.039	0.053
ALKBH5	1.01	0.987	1.033	0.367
YTHDF1	0.999	0.96	1.038	0.974
METTL3	0.998	0.984	1.011	0.776
METTL14	1.034	0.989	1.08	0.136
RBM15	1.021	0.997	1.044	0.079
YTHDC2	0.972	0.93	1.011	0.177
METTL16	1.016	0.933	1.1	0.701
FTO	0.994	0.986	1.002	0.163
YTHDC1	1.004	0.984	1.024	0.687
YTHDF3	1.012	0.99	1.035	0.277

## Sheet: m6Aexp_log&estimation_matirx
ID	ELF3	FMR1	HNRNPA2B1	HNRNPC	SRSF2	WTAP	IGF2BP1	IGF2BP3	IGF2BP2	ZC3H13	KIAA1429	RBM15B	YTHDF2	ALKBH5	YTHDF1	METTL3	METTL14	RBM15	YTHDC2	METTL16	FTO	YTHDC1	YTHDF3	B.cell.naive_CIBERSORT	B.cell.memory_CIBERSORT	B.cell.plasma_CIBERSORT	T.cell.CD8._CIBERSORT	T.cell.CD4..naive_CIBERSORT	T.cell.CD4..memory.resting_CIBERSORT	T.cell.CD4..memory.activated_CIBERSORT	T.cell.follicular.helper_CIBERSORT	T.cell.regulatory..Tregs._CIBERSORT	T.cell.gamma.delta_CIBERSORT	NK.cell.resting_CIBERSORT	NK.cell.activated_CIBERSORT	Monocyte_CIBERSORT	Macrophage.M0_CIBERSORT	Macrophage.M1_CIBERSORT	Macrophage.M2_CIBERSORT	Myeloid.dendritic.cell.resting_CIBERSORT	Myeloid.dendritic.cell.activated_CIBERSORT	Mast.cell.activated_CIBERSORT	Mast.cell.resting_CIBERSORT	Eosinophil_CIBERSORT	Neutrophil_CIBERSORT
SAM0257bbbbd388	8.30817	6.9051	7.92059	7.91889	3.90414	5.73642	0.11476	1.94919	0.638866	6.17731	6.40859	4.27216	6.20606	5.52909	5.33668	6.44607	4.71621	5.89293	4.47963	3.89846	7.35885	5.86599	5.75772	0.0474126	0	0.111253	0.00240485	0	0.179208	0.0394637	0.0184601	0.0158045	0.081251	0	0.0789486	0	0.0397695	0.0071851	0.150979	0.0527715	0.0649217	0	0.0929	0	0.0172659
SAM025b45c27e05	6.55752	6.47487	7.07063	7.39668	3.51725	5.055	0.0338404	0.332081	0.91681	6.02414	6.31007	3.00961	5.66905	4.89117	4.11506	5.38169	4.49957	4.77051	4.0649	2.9545	7.09746	5.34438	4.96713	0.0209993	0	0.0024081	0	0	0.10894	0	0.022534	0	0.00624717	0	0.0509539	0	0.455073	0.00202968	0.14511	0.0449097	0.0180931	0	0.12083	0	0.00187181
SAM032c642382a7	5.09516	7.19815	7.61885	7.93832	4.10866	5.21535	5.77728	6.10522	4.30814	5.77227	6.76859	3.46938	5.80689	5.22	5.4604	5.98013	4.74407	5.33608	3.86553	3.70058	6.30191	5.19769	5.21671	0.0110104	0	0.00381405	0	0	0.0888169	0.046577	0.0600359	0	0.0394152	0	0.0407592	0	0.19012	0.0775265	0.0344613	0.00678745	0	0	0.387264	0	0.0134119
SAM0571f17f4045	5.73507	6.65297	7.45867	7.65947	3.73624	5.60429	0.561316	4.03571	1.30596	5.63705	6.06382	3.33999	5.47455	5.24925	4.25005	6.22021	4.85187	5.53299	4.94367	3.48794	6.83294	5.34417	5.42839	0.118413	0.195278	0	0	0	0.231249	0.0343075	0.0548794	0	0.105752	0	0.0509141	0	0.0971515	0.0836762	0.023841	0.0045382	0	0	0	0	0
SAM065890737112	7.29839	6.29388	8.13284	8.04236	3.75762	5.806	0	0.123847	1.4007	5.4669	6.61595	4.17459	5.88829	4.29493	4.78088	5.83001	4.43514	4.48944	4.31623	3.12022	6.35083	6.54086	4.83664	0	0.0558795	0.114348	0.00383242	0	0.0922111	0.159613	0.0591943	0	0.0634256	0	0.0492115	0	0	0.0653318	0.051016	0.0544412	0.0914011	0	0.136292	0	0.00380247
SAM0684af734db1	7.41494	5.62662	7.06807	7.38456	3.00025	4.49905	0.0155848	0.0516435	0.0509429	4.9736	6.05043	3.45492	5.34889	4.92757	4.37895	5.95843	3.70305	3.98973	4.50661	2.63264	6.62283	4.43777	5.42881	0.0230757	0	0.00260769	0	0	0.0917523	0	0.0563967	0	0.00481002	0	0.0510614	0	0.0872704	0.0202473	0.123659	0.0178258	0.000949499	0	0.462491	0.0333162	0.0245367
SAM075e037d95bc	7.41534	7.87238	6.87882	7.14045	3.42616	4.98517	0.0655696	0.0873414	0.0532687	5.33199	5.55941	3.45132	5.45853	4.38872	4.55568	6.28135	3.86123	4.92457	5.04551	3.3003	6.88266	5.4714	4.95262	0	0	0.0215594	0.00280155	0	0.0314041	0.0919325	0.159	0	0.0528144	0	0.144296	0.011622	0.0999653	0.0501935	0.0386404	0.0262713	0.0227071	0	0.219191	0.0276013	0
SAM07a93a28f801	8.44535	5.78236	7.42009	7.2832	4.04268	4.7413	0.0509474	4.92886	0.481815	5.50971	6.91912	2.6634	5.76758	5.42384	4.55621	5.78725	3.55495	4.81228	4.63359	3.77899	6.47501	5.57076	4.62736	0.00693328	0	0.0340716	0	0.0261678	0.168789	0	0.0134404	0	0.118853	0	0.0385742	0.0278691	0.0875392	0.0187521	0.141627	0.0107109	0	0	0.282569	0.0241035	0
SAM08cce2fa88f2	5.91656	6.91812	7.18154	7.26595	3.28118	4.92136	0.0363176	0.118417	0.276085	6.30094	5.88245	3.21302	5.13456	5.35218	4.26479	5.347	4.34053	4.52677	4.54999	3.29065	6.14957	5.31459	5.05821	0.0350131	0.0446463	0	0	0	0.509582	0.00578937	0.0718031	0	0.0711191	0	0.0230909	0	0.00841277	0	0.00323846	0.132439	0.00710996	0	0.0775771	0	0.0101787
SAM09c84ec0cf34	6.09902	5.28609	6.86025	7.09322	2.68394	4.54188	0.085488	0.556938	0.498774	5.73229	5.89776	2.62212	5.72785	5.75104	4.46957	5.72587	4.24589	3.91108	3.80694	3.30274	7.56339	5.19985	4.96565	0	0.0136365	0	0	0	0.0738282	0	0.00777968	0.00661777	0	0.0283348	0	0	0.564152	0.00088943	0.0550516	0	0	0	0.223169	0	0.026541
SAM0a0f2bac4b20	4.79582	7.09119	7.57637	7.97196	2.88139	5.60452	0.167586	1.39165	2.66744	6.42107	6.78764	2.45411	5.43594	5.10426	3.71707	5.26492	4.35056	3.29455	3.74788	3.10839	6.8279	5.33963	5.19872	0.0538481	0	0.0388002	0	0	0.164419	0.00283583	0.0357798	0	0.0403051	0	0.0497606	0.00586851	0.117418	0.0438574	0.0470557	0.130577	0	0	0.207572	0.0384165	0.0234863
SAM0a7c2091dd56	3.08707	5.85393	7.17545	7.48284	3.27597	5.26046	0.0476308	0.172119	3.0424	5.27925	6.11686	3.59923	4.82823	4.66766	3.83944	6.33476	4.24237	4.2915	4.04685	2.99937	6.46496	5.30084	5.03379	0	0.0317321	0.0558357	0	0	0.128414	0.0268676	0.0394445	0	0.0491178	0.00158114	0	0	0.348231	0.098783	0.0168331	0.00332174	0	0	0.197288	0	0.00255103
SAM0bdb3428bd13	6.44483	5.67487	6.84762	7.00774	4.19693	4.86587	0.814788	0.821782	0.510327	5.67387	6.46527	3.90169	5.45107	4.99077	4.82693	6.04597	4.24088	4.25536	3.81785	3.07085	7.10221	4.92593	6.02506	0.00780909	0	0.0100725	0	0	0.10965	0	0.0251954	0	0.0466134	0	0.0449158	0	0.571125	0.00977129	0.115042	0	0	0	0.0598057	0	0
SAM0ce9c983b20f	4.84704	5.88937	7.34082	7.63041	3.84868	5.33432	0.0868861	1.86332	2.98335	5.37906	6.14803	2.82226	5.16949	5.02144	4.44846	5.9777	4.29314	4.82165	4.18091	2.9123	6.93591	5.32055	5.49303	0.0270151	0	0.0346181	0	0	0.169351	0.0650674	0.0530094	0.00503121	0.00416474	0.00860799	0.00103381	0.007127	0.353934	0.0109123	0.0816539	0.0059793	0.0175441	0	0.125728	0.029223	0
SAM0d855cff64e6	5.44383	6.33434	7.93339	8.54348	3.73362	5.50691	0.254698	5.39364	3.25518	5.81034	6.2511	2.98738	5.89526	5.33921	4.18682	6.09995	4.91464	4.80361	4.67628	3.28851	6.61912	5.75892	5.21849	0.0365175	0	0.0069305	0	0	0.149855	0	0.0291397	0	0	0	0.0336654	0	0.0647316	0	0.0370457	0	0.0639511	0	0.364625	0.0106196	0.202918
SAM0f956e757453	7.66305	5.80768	7.2817	6.90012	3.40064	5.50905	0.0999138	0.132577	0.534298	5.76923	5.98784	2.92215	5.37694	5.20372	3.6661	6.38639	4.04978	3.82329	3.91373	3.21905	6.9508	5.49359	4.904	0.0568709	0	0.033775	0	0	0.254091	0	0.0969761	0	0.01692	0	0.0589035	0.0236149	0.188346	0.0494322	0.141227	0.0135397	0	0	0.0470053	0.0192981	0
SAM110501d0eedb	7.17977	5.88307	7.48288	7.24746	3.94954	4.7553	0.026503	6.26695	0.400979	5.98146	5.86793	4.2696	5.67583	4.66447	4.78439	5.71009	4.69988	5.21808	4.30682	2.98212	7.1149	5.35979	5.42442	0.0639718	0.0311622	0.0474104	0	0	0.190192	0.0247428	0.113537	0	0.0280104	0	0.0770252	0	0.121208	0.0749265	0.131587	0.00545877	0.0334701	0.0183339	0.00473775	0.0342259	0
SAM12502d970c10	7.10787	7.17841	7.51497	7.76003	4.02734	5.39723	0.181516	0.321861	0.343011	6.05762	6.4201	3.65058	5.74962	5.68752	4.9154	6.186	4.56132	4.87845	4.673	3.22002	7.20695	5.81445	5.57419	0.0773083	0	0.0439296	0	0	0.147756	0	0.0549882	0	0.0758885	0	0.00605568	0	0.235909	0.0332979	0.0469645	0	0.000209981	0	0.257493	0	0.0202
SAM14938611a2d3	8.4374	6.36223	7.79645	7.69196	3.83316	5.42796	0.0418145	1.84081	2.47868	5.30344	6.3928	3.42249	6.01182	5.38542	4.27113	6.31784	4.6528	4.75222	4.17863	3.76087	6.5577	6.02815	5.35554	0.00772542	0.083291	0.069018	0	0	0.180022	0	0.142176	0.0034525	0.0421511	0	0.0403657	0.02747	0.0641132	0.0967709	0.0544435	0.0263811	0.0194024	0	0.134156	0.00906102	0
SAM14df63a65411	6.20408	6.3762	7.66913	7.57871	3.84977	5.65711	0.0338683	0.250114	1.77001	5.9433	5.85528	3.742	5.77876	4.90507	4.69291	5.92245	4.57124	4.50075	4.72573	2.77888	7.33458	5.31547	5.60349	0.00894685	0	0.0025604	0	0	0.165421	0.0107974	0.125602	0	0.0532453	0	0.0252427	0	0.176741	0.0462522	0.0712414	0.0407574	0.102256	0	0.159587	0	0.0113495
SAM166a419a4e5a	5.85652	6.33027	7.13724	7.29777	3.01476	5.57806	0	2.22928	2.07746	6.10768	6.16429	3.07167	5.18016	5.14519	4.06488	5.64813	4.58795	4.30418	4.69943	3.34024	7.36752	5.39843	5.39311	0	0.00512429	0.0772529	0	0	0.229005	0.0285862	0.0213414	0	0.0811831	0	0.0426209	0.00218612	0.0857652	0.0175745	0.0873827	0.00133959	0.0186056	0	0.283521	0.0115418	0.00697018
SAM18039827e1b9	7.88017	6.86714	7.37347	7.60411	3.73195	4.92859	0.116709	1.60873	0.337243	5.33542	6.26738	3.86445	6.18324	5.38449	4.32324	6.11938	4.37628	6.55084	3.98773	3.20346	6.95892	5.45568	5.55744	0.0574009	0	0.0376199	0	0.00309963	0.131269	0	0.0158396	0	0.0995645	0	0.0266016	0.0873238	0.108553	0	0.0255611	0.0107109	0.0162781	0	0.299125	0.0219723	0.0590816
SAM181b638b8248	4.31446	6.69892	6.98104	7.78059	2.50722	5.38075	0.103743	1.91366	3.0271	6.33366	6.17353	2.86049	5.08694	5.38152	4.00399	4.90823	4.30795	3.29393	3.88922	3.1245	6.53065	5.30875	4.78472	0.0125345	0.011177	0.0088682	0.0176657	0	0.348779	0.0566197	0.0221398	0	0.0498462	0	0.0454481	0.0224667	0.0696152	0.0429126	0.0369078	0.114011	0	0	0.106175	0.0194029	0.0154308
SAM187e056d6a2a	6.09727	5.30425	7.31951	7.13941	3.06822	4.94681	0.0871595	0.903593	2.31851	5.6422	6.22227	2.92268	5.6338	5.35867	3.73277	6.11546	3.66486	3.92001	4.02796	3.07534	6.72045	5.38716	5.1145	0.0226513	0	0.122956	0	0	0.209893	0.133537	0	0	0	0.016299	0	0.0504483	0.146136	0	0.128984	0.112042	0.00190403	0.00779168	0.0473582	0	0
SAM18a4dabbc557	7.10817	7.60796	7.63386	7.60536	3.7843	5.24837	0.212019	6.53709	1.12348	5.28537	7.26589	3.47276	5.56344	4.74519	4.75983	5.97547	4.37537	5.34415	3.86387	2.68028	6.94595	5.36195	6.20766	0.018815	0	0.00538891	0	0	0.0534507	0.0239666	0.0329585	0	0.0644497	0	0.0258272	0	0.521456	0.0461365	0.0582999	0	0	0	0.148653	0	0.000597978
SAM18b9351e265a	6.17422	5.7816	7.88334	7.81083	3.71285	5.16881	0.109872	0.684308	2.1484	5.68898	6.09161	2.68832	5.74714	5.17645	3.78972	6.01252	4.19607	4.32	4.25598	3.61033	6.6542	5.14985	5.05685	0.0444844	0	0.0254902	0.0223048	0	0.148445	0.0885344	0.0633148	0	0.020411	0	0.108037	0	0.0397218	0.0764709	0.109587	0.156013	0	0	0.0877877	0.00686455	0.00253385
SAM18bc1078bc15	6.96973	6.9949	7.64372	7.73287	4.249	4.46873	2.92588	2.28113	2.67676	5.55711	6.62341	3.88661	5.80907	5.75418	4.87195	6.59385	4.36753	5.65125	4.18997	4.04365	6.69649	5.41521	5.49769	0.0876947	0	0.0108157	0	0	0.206886	0.0836178	0.0517963	0	0.0807921	0	0.0556255	0	0.214382	0.0409325	0.0793602	0.013605	0	0	0.0682339	0.0062588	0
SAM18be5b395318	6.65096	7.63891	8.15823	8.43264	2.96202	5.69594	1.95491	4.06309	2.18793	5.1583	6.70096	3.24778	6.21871	5.17362	4.20602	6.17624	4.802	4.85971	4.75006	3.35332	6.33202	6.01397	5.17172	0.0167002	0.0125373	0.0122142	0	0	0.199722	0.0197455	0.0288737	0	0.0775585	0	0.0133239	0	0.0953694	0.0110809	0.0728341	0.00883058	0.147381	0	0.275437	0.00497534	0.00341606
SAM19fec8f3b3bd	2.57108	6.59716	7.23353	7.59709	3.66407	5.58748	2.85265	2.70889	3.79005	6.24616	6.96127	2.6628	4.89148	4.46337	4.46362	5.78854	4.50472	4.37584	4.8955	3.64935	7.50695	5.68485	5.72959	0.0247259	0	0.0137437	0	0	0.0554096	0	0.0451526	0.00677735	0.0567948	0	0.0333029	0	0.457211	0.010597	0.104912	0.00876739	0.00794284	0	0.163743	0.0109199	0
SAM1a87df750b9d	4.97519	6.20598	7.67351	7.17959	3.96527	5.83118	0.142034	0.230918	2.28898	4.72706	6.82497	2.1379	5.84792	4.79963	3.65321	5.40345	4.177	3.75079	4.18121	3.30877	5.64369	5.12904	4.86146	0.0187559	0.01125	0.0349121	0.0116312	0	0.128842	0.0770423	0.0593607	0	0.0305301	0	0.0580835	0	0.100401	0.0632396	0.0577721	0.00509227	0.0592532	0	0.228912	0.0349027	0.02002
SAM1ab1b28d9f2b	6.98365	7.06283	7.92365	7.7424	3.66935	5.18	0.249685	3.42388	0.944115	6.15285	6.4298	2.38743	6.3564	6.15003	4.24861	5.79925	4.6447	3.88805	4.43987	3.96175	6.4566	6.22939	4.68162	0.0313092	0.0569673	0.101735	0	0	0.221912	0.0536099	0.023785	0	0.0504909	0	0.0174109	0.0353078	0	0	0.0475411	0.097764	0.0976282	0	0.141958	0	0.0225811
SAM1abf01dd4544	7.72308	6.11665	7.64489	7.48161	3.41969	5.28254	1.76142	2.66612	1.08763	5.74674	6.05985	2.98458	5.59868	5.1912	4.13841	5.02983	4.34643	3.73811	3.89719	3.29417	6.77388	5.85645	4.79467	0.0105298	0.0370228	0.0679271	0.00831749	0	0.265497	0.105948	0.0203861	0.0197234	0.0875012	0	0	0.0433268	0.0998928	0.0132978	0	0	0.052989	0	0.105676	0.0325345	0.02943
SAM1ac4e3dee297	6.80823	5.8239	7.48237	7.73913	4.2515	5.02	0.0821823	0.182983	0.242698	5.68328	5.99118	3.44715	5.39437	3.77568	4.66692	5.73793	3.91224	3.92588	4.24381	2.36365	6.07912	5.3244	5.15085	0	0.0405933	0.0531495	0.00275989	0	0.257544	0.00344328	0.0480201	0.020873	0	0.0460913	0	0.00736234	0	0	0.104704	0.0689323	0.104648	0	0.225546	0.00669097	0.00964178
SAM1c0ecfb3eb63	5.77613	5.90272	7.59174	7.72689	3.61613	5.37682	0.0420086	1.62388	1.00549	5.80333	5.73808	2.61894	4.86706	4.46387	3.98305	5.56398	4.20577	4.59116	4.30572	2.81697	7.03503	5.1904	5.16752	0.0346607	0.0353335	0.00767472	0	0	0.150573	0.055157	0.0694498	0	0.0279979	0	0.0420336	0.00902884	0.136338	0.157712	0.044025	0.0371267	0.00586829	0	0.18302	0	0.00400069
SAM1c8b086175ca	5.88672	6.41549	7.10836	7.28831	3.35746	5.03452	1.45327	1.92098	1.22349	6.08348	5.91648	3.31689	5.00082	5.39896	4.41681	5.58887	4.53046	3.87802	3.5909	3.08105	7.07982	5.47573	5.06553	0.0577563	0.0025258	0.0602359	0.00969511	0	0.159319	0	0.065777	0	0.0939139	0	0.0790418	0	0.232342	0.0043186	0.0314181	0.0117875	0.0137624	0	0.178107	0	0
SAM1dda30f1c5be	7.14961	6.3294	7.62914	7.58519	3.59558	5.22952	0.112756	0.706951	1.48623	6.03632	6.01549	3.31538	5.44188	4.74949	4.22739	6.05591	4.75913	4.53392	4.56419	3.24689	7.44149	5.64671	5.31608	0.0474629	0	0.0412007	0	0	0.114123	0	0.0858297	0	0.0413906	0	0.0714988	0	0.211048	0.0254389	0.114138	0.0210725	0.0542047	0	0.156965	0.0156273	0
SAM1e9c4d1d39ae	7.45757	7.12307	8.04175	8.215	4.09795	5.19619	0.938169	4.24242	3.58202	6.73776	6.88742	3.84895	5.63425	5.61308	4.77005	6.21065	4.89296	5.02313	4.07202	4.09751	6.86335	6.00214	5.8209	0.0316993	0	0.0590025	0	0	0.219824	0.033567	0.0594404	0	0.00475901	0	0.0532518	0	0.120511	0.0178559	0.0252897	0	0.167699	0	0.183082	0.00520892	0.0188096
SAM1f66db567eb5	2.79392	5.97277	8.06848	7.73891	3.54914	5.63499	3.59398	4.72827	3.41138	6.4578	5.95391	2.45894	5.16066	4.99153	4.10543	6.03452	4.15875	4.38852	3.79083	3.33628	7.05649	5.26866	4.83101	0.00353904	0.0377025	0.014733	0.00977	0	0.129827	0.0523265	0.0183413	0	0.00334261	0	0.0542821	0.014682	0.0959439	0.0486894	0.0448862	0.053233	0.00657435	0	0.362046	0.0141609	0.0359198
SAM1f83ebd6be9b	7.8828	6.73828	7.44701	7.73867	3.39898	5.16086	0.0665021	0.0741843	0.112295	4.86203	5.99733	2.90141	5.43359	4.42465	3.89351	5.96002	4.52558	3.8168	5.30491	2.92882	5.99784	6.01915	4.78029	0.0748875	0.0653276	0.000693409	0	0	0.544097	0.0484293	0.0419864	0	0.00420469	0	0.0160695	0.00688949	0.0545758	0	0.0211319	0	0.0820424	0	0.0383032	0	0.00136187
SAM1fa6bcb7fc48	6.50011	6.69843	7.78175	7.88139	3.89475	5.53462	0.0112647	0.291104	0.30271	6.04817	6.27529	3.62016	5.56437	4.58322	4.65322	6.56521	4.65106	5.06816	5.80014	3.03663	6.7781	5.93766	5.13016	0	0.0288853	0.0100457	0.0082145	0	0.267179	0.0856298	0.0551317	0	0.020905	0	0.0605428	0	0.0270487	0.116968	0.100049	0.0391439	0	0	0.17251	0.00708856	0.000657839
SAM203dcf14f927	7.83364	6.84753	7.84994	7.95738	3.85727	5.43232	0.0117726	2.90203	0.751787	5.3518	6.53733	4.18259	5.82379	5.30716	4.4499	5.86437	4.81607	5.63817	4.10638	3.27851	6.93855	5.8194	5.45526	0.0390125	0.00811748	0.0256616	0	0	0.167094	0.118755	0.0575557	0	0.109941	0	0.126638	0	0.135773	0.111424	0.0748205	0.00789595	0	0	0.0163983	0.000913003	0
SAM2070b416069c	7.81985	6.28999	7.85417	7.94561	3.98739	5.54415	0.0712085	0.0716715	0.432694	6.47616	6.09194	3.7673	5.95344	5.17473	4.64551	6.43563	4.71765	5.14607	4.84001	3.7891	7.39514	5.99801	5.66981	0.0280031	0.0250431	0.0248532	0	0	0.486999	0.0457779	0.0773784	0	0	0.0236502	0	0.0205615	0.0168802	0.0327894	0.0366759	0.0909459	0.00681364	0	0.0749709	0.0048327	0.00382465
SAM23095936e611	7.24763	6.4474	7.62558	7.77924	4.27514	5.54932	0.111934	0.91059	0.354836	5.8628	6.35826	4.004	5.77383	4.73219	5.03767	6.39018	4.50248	4.98401	4.75856	2.85318	6.39618	5.45085	5.80263	0.0351873	0	0.0310371	0	0	0.27493	0.0320914	0.0817696	0.0049607	0.00392759	0	0	0	0.224213	0	0.118152	0	0.0583814	0	0.119464	0.000690725	0.015195
SAM23aa15d4a0b0	7.72885	6.9126	7.39258	7.52777	3.63477	4.91661	4.00867	2.57702	1.27991	5.56128	5.74989	4.01412	5.54672	4.88755	4.42846	5.77383	4.02161	4.0952	3.72458	2.92156	6.66654	5.27702	4.87898	0.116641	0	0.129087	0	0	0.242493	0.124932	0.00774342	0.00333956	0	0.0431769	0	0.0392551	0.0935249	0.00135917	0.0980102	0.0596018	0.0309336	0.00714178	0.0027616	0	0
SAM25510f300d79	6.28404	5.76112	8.00824	7.71634	3.47567	5.12042	0.0404104	4.3961	0.578207	5.0363	6.34752	3.25514	5.94011	5.01395	3.97371	5.23666	4.73226	5.21376	3.75297	3.22523	6.77788	5.26533	5.504	0	0	0.00471054	0	0	0.165385	0	0.0160391	0.00783434	0	0.0414367	0.00209711	0	0.46779	0.00739279	0.0619068	0	0	0	0.199745	0.00485487	0.0208076
SAM2570ff4aae6e	6.66059	6.3088	7.33822	7.27498	3.04367	5.38883	0.0423079	0.242545	0.369381	5.29025	6.30201	2.77316	5.20628	5.49288	4.31739	5.16206	4.18068	4.01368	4.28463	2.9097	7.65304	5.13927	5.47536	0.0911046	0	0.0174687	0	0	0.172633	0.0391204	0.0512871	0	0.0423156	0	0.0997895	0	0.216489	0.0485081	0.0582259	0.0113141	0	0	0.149999	0.00174454	0
SAM26104d5adc89	6.96063	6.6831	7.95429	7.53236	3.46262	5.32339	0.0399757	0.109114	2.38837	6.4416	6.57334	2.76296	5.22951	5.12706	4.41827	5.8694	4.61784	3.84682	3.8562	3.40037	6.93279	5.84266	5.49806	0.045666	0	0.027052	0	0	0.256345	0	0.0632155	0	0.0139339	0	0.0733304	0.0027827	0.11231	0.0292125	0.00493479	0.106482	0	0	0.211614	0.0531212	0
SAM2624229effe8	5.95133	6.10217	7.10103	7.23525	3.42395	4.95267	0	1.16902	1.04127	6.34202	5.89897	3.10216	5.12311	5.57963	4.18023	5.8432	4.2585	4.29485	4.27647	3.47538	7.38259	5.4072	5.10969	0.126761	0	0.0348851	0	0	0.0716061	0.0117147	0.138553	0	0.0251136	0	0.104588	0	0.180681	0.0605201	0.03362	0.101286	0	0.0661889	0.0247101	0.0197723	0
SAM27299aed7681	7.17587	7.95846	7.9582	7.74227	3.89484	5.61943	0.0162867	0	0.126758	6.20932	6.37071	3.36975	5.848	5.23162	4.86216	6.47661	5.03243	4.84274	4.04599	3.70753	6.7959	6.06743	5.5913	0	0.0241176	0.0332352	0	0	0.302651	0.00308808	0.0787193	0	0.0942059	0	0	0	0.0830758	0	0.0804492	0.0373028	0.11987	0	0.136115	0	0.00717053
SAM28687037e4ff	4.42805	6.22835	7.52332	7.96282	3.65802	5.49125	2.75349	2.34816	3.44575	6.02649	6.27604	2.96273	4.8565	4.71692	4.15525	5.93684	4.25402	4.22887	4.06671	2.89518	6.92411	5.31523	5.34525	0	0	0.0312955	0.0024622	0	0.0966787	0.120135	0.000413774	0	0.0517982	0	0.175239	0	0.190176	0.123932	0.0783027	0	0	0	0.129567	0	0
SAM28e6031ac18b	7.24018	5.03541	7.95065	8.28789	3.43798	5.55601	0.0102196	0.0997156	0.714043	6.24939	6.13602	3.26943	5.78645	4.95142	4.39995	6.30489	4.96149	4.41635	4.7876	3.60155	6.93888	5.90565	5.48494	0	0	0.0441118	0	0	0.436173	0	0.00889179	0.00172919	0.110751	0.0017725	0	0	0.154085	0.000186207	0.0868638	0	0	0.0979352	0	0.0291941	0.0283061
SAM297c0301e861	3.76996	7.16581	7.4858	7.8395	3.3869	5.78286	0.232006	3.85105	2.82511	6.05447	6.38945	3.00626	5.0773	5.04334	4.26351	5.82899	5.06481	4.39948	4.19318	3.19055	7.30021	5.52144	5.51098	0.0315879	0	0.00527126	0	0	0.0663833	0	0.0415435	0.000757467	0.0636954	0	0.0151657	0	0.396611	0.0169714	0.0792399	0	0.0240778	0	0.243677	0.00891918	0.00609935
SAM29da928587ad	6.65323	5.97765	7.61027	7.57759	3.72529	5.05834	1.78786	4.21281	2.28088	6.13285	6.00953	3.57856	5.19157	5.16168	4.53587	5.9439	4.15503	4.27476	4.0956	3.4977	6.9868	5.58565	5.1665	0.11219	0	0.149992	0	0	0.147071	0.027246	0.133972	0	0.0146452	0	0.0411708	0.0338281	0.070051	0.02063	0.0100753	0.0572736	0.0271662	0	0.14378	0.00640258	0.0045067
SAM2b672f4336c7	7.21199	6.31275	7.11384	7.44111	3.49012	5.38289	0.109152	0.276175	0.172682	5.45726	6.94105	3.13489	5.97965	4.66008	4.13263	6.01247	4.08687	4.61411	4.6068	2.75363	6.82113	5.70743	4.99462	0.0825083	0	0.0350694	0	0	0.501351	0.0529456	0.0236075	0	0	0.0278208	0	0.0388042	0.0177795	0.0171166	0.0842622	0.0425265	0.0197575	0.0100327	0.0125087	0.0339097	0
SAM2bba8cb35e48	5.73291	8.03958	6.8217	7.42428	2.69653	4.75838	0.0438922	1.24173	0.8349	6.61996	6.59829	3.4888	5.25005	4.6138	4.29125	5.31088	4.36186	3.97202	4.24493	2.75144	6.80261	5.44315	5.32473	0.0379447	0	0.00145007	0.00803019	0	0.190392	0.0096708	0.0409197	0	0.0922644	0	0.0279999	0	0.457093	0.0199167	0.0205583	0	0	0	0.0889235	0.00483706	0
SAM2c9586161ce6	7.56026	6.99125	7.75689	7.65084	4.08083	5.56514	0.063563	0.0358927	0.0888038	6.0641	6.72246	4.02286	5.45859	5.57482	4.63002	5.97627	5.00387	5.1833	4.74046	3.07444	7.28728	5.77425	6.21141	0.00601428	0	0.0701133	0.00435131	0	0.26214	0	0.112276	0	0.072293	0	0.0288925	0	0.0568311	0	0.106633	0.111932	0.0531138	0.0843409	0	0	0.0310686
SAM2dc3f04e45e9	2.22754	6.23597	7.03746	6.94808	3.2119	5.64395	0.0609359	3.61537	1.14462	5.63332	6.68164	3.24633	5.87536	4.68853	3.24752	6.24015	4.46973	5.46379	4.33445	3.46499	6.35344	4.67201	5.58648	0	0.00102111	0	0.0695476	0	0.165592	0	0.0675758	0.00879628	0.0165228	0	0.224989	0.029071	0.0622624	0.189233	0.0913011	0.00846412	0	0	0.0596617	0	0.00596255
SAM2e7aa8fa0ab3	7.77313	6.05169	7.31267	7.40328	3.79504	4.90121	0.0269931	3.19941	0.673464	5.80454	6.19959	3.50202	5.40925	4.68872	4.11571	5.46217	3.91018	4.47295	4.44066	2.81743	7.76054	5.03469	5.61413	0.0647541	0	0.0873926	0.0379686	0	0.228584	0	0.0454124	0.000821879	0	0	0.179076	0.0221805	0.139998	0.0673368	0.0346862	0	0	0	0.0798315	0.0119573	0
SAM2e9ac0b1b250	3.19569	5.60954	7.82011	7.62465	4.13145	4.90001	0.123284	2.36765	2.64801	6.02338	6.23597	3.49264	4.97326	5.14027	4.32698	5.82368	3.70399	5.07809	3.84159	3.08612	7.99172	5.1698	5.95554	0.00629486	0	0.0155145	0	0	0.147575	0.15049	0.0525523	0	0.0858521	0	0.0685525	0.00115708	0.0973999	0.175208	0.0880825	0.0227956	0	0	0.0772149	0.0113108	0
SAM2eb07dedf07f	4.75696	6.54271	7.15064	7.60794	3.37071	5.26539	0.038508	2.74816	1.03166	5.92973	6.01819	2.76632	5.10639	5.26085	3.99127	5.50074	4.21739	4.0416	4.05239	3.27468	6.75222	5.27838	5.07621	0.0414155	0	0.125026	0.00280036	0	0.234227	0.0708354	0.0184552	0	0.0717439	0	0.0811597	0	0.14927	0.0922129	0.028231	0.0518579	0	0	0.028925	0.0038407	0
SAM2f228939632f	7.75362	5.94373	5.48715	7.35124	3.39006	4.80796	2.05125	2.96705	2.76574	5.51342	6.61874	3.52445	5.02165	4.82544	4.39881	5.58834	4.14156	3.87682	4.20076	2.80498	6.93145	4.89821	5.9792	0.0178453	0	0.0489212	0	0	0.141771	0	0.0427035	0	0.0148598	0	0.0441263	0	0.460465	0.0511463	0.0700227	0	0	0	0.0984723	0.00966721	0
SAM30b5c6c54cf7	5.94759	5.26704	7.22759	8.12452	4.0019	4.55829	0.459631	2.56558	1.41878	4.69936	6.14339	2.64673	4.60856	4.69998	4.21067	5.89847	3.99262	4.50425	4.26458	2.56991	6.95521	4.87538	4.72141	0	0	0.0108079	0	0	0.028016	0.12809	0.0681479	0	0.0422733	0	0.0406707	0	0.180087	0.0271673	0.1942	0	0.0897362	0	0.148182	0.00875764	0.0338647
SAM30cf07d4874f	6.01848	6.66672	7.52873	7.55856	3.44542	5.85866	0.011133	0.687835	1.48405	6.33295	7.14737	3.3399	5.71949	5.321	4.57103	5.95987	4.64304	4.45199	4.85574	3.44538	7.10573	5.58479	5.59462	0.0884535	0	0.0181435	0	0	0.326321	0.126509	0.0272025	0	0.042148	0	0.00920515	0.00601403	0.0772296	0.00661094	0.0494881	0	0.023892	0	0.196881	0.00190189	0
SAM31d9176e11fb	6.94743	5.41021	7.83623	7.6978	3.83801	4.87723	0.0669622	0.504337	2.88455	5.95353	5.7322	2.98027	6.18456	5.23397	4.03075	6.00965	4.04939	4.60093	4.66383	3.53762	6.65834	5.38164	5.18145	0.00303538	0.0107774	0.0690088	0.0153932	0	0.0214245	0.253296	0.030339	0	0.0230979	0	0.135532	0	0.0810358	0.085029	0.0665743	0.0757308	0	0	0.119229	0	0.0104981
SAM31f41dd0d6ca	6.23218	5.80662	7.57657	7.56389	3.90034	5.33099	0.116642	0.359032	0.5007	6.15401	6.32071	3.31853	5.5731	4.90928	4.83229	5.9351	4.70864	4.73289	4.2366	3.39134	7.35287	5.49089	5.57756	0.0108656	0.202939	0.0170366	0	0	0.202694	0.100048	0.0428846	0	0.0305476	0.00296839	0	0.0325713	0.170867	0.0275247	0.0720843	0	0	0	0.0869691	0	0
SAM3330c03fdf00	5.85935	6.472	7.67553	7.82756	3.24594	5.43589	0.0664526	1.46107	0.438629	6.22857	6.40374	2.81828	5.15384	4.75794	3.96024	6.10769	4.74415	4.76197	4.78493	3.75239	6.91068	5.80425	5.16794	0.0470184	0.197313	0	0	0	0.350959	0.153268	0.0184144	0	0.0273948	0	0.0117955	0.0140298	0.066781	0.0464077	0.0436297	0	0.00184441	0	0.0195522	0.00159207	0
SAM34430ef08e5b	6.94393	7.18074	7.3634	7.668	3.69324	5.83414	1.32591	2.95271	2.03402	6.66458	6.50358	3.13882	5.63943	5.17715	4.89898	6.35023	4.43832	5.59748	4.71119	3.55427	6.83885	6.04589	5.54843	0.0137388	0.0630267	0.0693249	0	0	0.333613	0.0668008	0.060296	0.00713899	0.0154704	0	0	0.00680305	0.00992125	0.0247053	0.053029	0.0349491	0.0357543	0	0.16011	0.0316316	0.0136867
SAM36851bc8b9ae	8.05676	6.60729	7.56001	7.28576	4.06733	5.18019	0	0.365818	0.711381	5.86633	5.66529	3.9187	5.59667	4.24979	4.86133	6.00898	4.18217	4.81496	4.33181	2.84941	6.979	5.37876	5.38763	0	0.0596533	0.0434651	0.0212462	0	0.342203	0.0241454	0.0793499	0	0.0543534	0	0.0300639	0.00933587	0.0764615	0.011709	0.0135255	0.0623068	0.018334	0	0.14756	0	0.00628727
SAM36a9225b0222	1.72079	6.76914	7.3203	7.5891	3.21436	5.35269	0.016265	3.9652	2.11327	6.05385	6.11796	2.75047	5.14649	5.47017	4.13622	5.44983	4.64279	4.37082	4.34434	3.23234	7.21935	5.18475	4.93258	0.0349236	0	0.0354167	0	0	0.120826	0.105015	0.0428333	0	0.12341	0	0.10868	0	0.0504977	0.145779	0.120336	0.0439918	0	0.0413966	0.0172375	0.00965656	0
SAM36d87392593b	6.92344	6.02418	7.53522	7.78559	4.23623	5.25317	2.36768	4.49326	3.58519	5.24654	5.71903	3.38697	5.30551	5.8452	4.80648	5.72372	4.02485	4.32684	3.92023	3.67934	6.77855	5.3394	4.79377	0.0657996	0	0.145064	0.00915737	0	0.0888343	0.0658623	0.0474523	0	0.00753645	0	0.0809672	0	0.155706	0.055697	0.0690831	0	0.0283165	0	0.17096	0.000458599	0.00910556
SAM3894ac3956a5	6.77357	6.7639	7.7112	7.47757	3.3919	5.28713	0.00782691	0.338776	0.953155	5.90395	6.24255	3.28319	5.44082	4.8647	4.44822	5.82642	4.65055	4.49282	4.50861	3.33746	7.00756	5.57018	5.35958	0.0332922	0.0659257	0.0201401	0.0265417	0	0.195306	0	0.0636296	0	0.0610675	0	0.063066	0.0280325	0.0543153	0.0154864	0.116953	0.0882049	0.0264956	0	0.115329	0.0178236	0.00839083
SAM39eb94fa504d	4.68076	6.0028	7.18751	7.00351	3.41199	5.53504	0	3.80462	3.15871	5.03464	5.24102	3.13961	5.31366	4.58577	5.15156	5.36842	3.69902	4.22664	4.41782	2.90757	6.47714	4.51061	4.71301	0.0240947	0	0.0559675	0	0	0.107839	0.028257	0.0627529	0	0.0606934	0	0.0440496	0	0.414152	0.0435651	0.103718	0.00266839	0	0	0.0507382	0	0.001504
SAM3a1c9632ff7b	6.58226	4.81962	7.39492	6.83783	4.29018	5.19182	0	0.0810462	0.63896	5.83179	6.45267	3.34085	6.25904	5.46106	5.30102	6.2733	4.44306	4.71455	4.44718	3.55124	7.59831	5.62305	4.97754	0.0463563	0	0.0181893	0.0121888	0	0.156435	0	0.0143196	0	0	0.0159083	0.00183767	0	0.305983	0.0307337	0.110325	0	0.000408437	0	0.266789	0	0.0205263
SAM3b1066e5801b	4.91023	6.13366	7.51974	7.07053	4.05239	5.67912	0.0730222	3.53399	1.30446	5.96359	6.20966	2.53575	5.50789	5.68934	4.02071	6.20896	4.46619	5.00277	4.97817	4.02329	6.94759	5.9358	5.04254	0.0669235	0.242153	0.00472642	0	0	0.424117	0.0386716	0.0489219	0	0.0217449	0	0	0.000554646	0.0624347	0.0274571	0.0524627	0	0	0	0.00983258	0	0
SAM3b15b4c6311d	4.72495	7.18408	7.5035	7.5439	3.36447	5.50739	4.25153	4.42193	4.03207	5.1948	6.66751	3.71489	5.36255	5.80994	4.68075	5.66004	4.66264	4.50311	4.73467	3.35851	6.9253	4.92527	5.62998	0.0241538	0	0.042704	0.0101588	0	0.0412782	0.0880878	0.0294722	0	0.023909	0	0.193614	0	0.112206	0.194734	0.0554126	0.0398078	0	0	0.126811	0	0.0176507
SAM3cb94b0d5297	6.82909	5.78154	7.37177	7.3622	3.43583	5.2078	0.0751392	4.50791	1.74377	5.69379	5.68368	3.38796	5.40653	4.34499	4.34027	5.46674	4.04803	3.95483	4.10992	2.97382	6.78718	5.1344	5.07434	0.0634378	0	0.0586334	0	0	0.270653	0.00444904	0.0103003	0.0106999	0.049332	0	0	0	0.287416	0.0385682	0.101971	0	0	0	0.10454	0	0
SAM3e04eb914f3d	5.75702	5.99461	7.56607	7.43836	3.58609	5.32261	1.59082	0.774624	0.703644	5.70428	6.12371	3.4518	6.41125	4.80249	4.829	6.19676	4.26446	4.30846	4.46865	2.93879	7.26511	5.11496	5.0968	0.0686881	0	0.0170007	0	0	0.160083	0.0472836	0.0564042	0	0.133153	0	0.102952	0.00120361	0.179146	0.127551	0.031673	0.00797801	0	0	0.066884	0	0
SAM3e8baff50d7a	7.90028	6.04609	8.13342	8.15955	4.3948	5.98412	0.0741969	0.165749	1.69979	4.80838	6.31017	4.57322	5.71094	5.43558	5.64416	7.07843	4.21675	5.99389	4.53224	3.83605	5.94296	5.50054	5.53511	0.0407759	0	0.0029097	0	0	0.0920361	0	0.0285027	0.00279606	0.00149789	0	0.0224426	0	0.294833	0.0112061	0.0687073	0.0300719	0	0	0.376023	0.0178027	0.0103949
SAM3ee5dcd894f0	6.23199	4.70952	6.61471	6.18106	3.19842	3.71503	0.216793	2.08449	1.89875	4.53691	4.62231	3.00587	3.93638	4.34215	3.60183	4.13385	3.58038	3.47641	2.5896	1.86645	5.59708	4.28011	4.3425	0.00989293	0	0.0134194	0	0	0.115849	0.0105565	0.0108607	6.43e-05	0.00382279	0	0.0344943	0.0453966	0.256905	0	0.0415827	0	0.0303273	0	0.221081	0.00558161	0.200165
SAM415f36ad349e	6.66337	7.70193	7.74848	7.75383	3.82538	6.21805	4.14103	5.5635	3.35825	5.80234	6.32064	2.86421	5.02717	4.52759	4.722	6.0997	4.47142	4.78496	4.60806	3.12979	6.71228	5.59949	5.48061	0.0237592	0	0.00290274	0	0	0.0749662	0.00372519	0.0273363	0.0135041	0.0082924	0	0	0	0.510618	0	0.0461819	0.0280628	0.0289588	0	0.183393	0.00254825	0.0457511
SAM4305ab968b90	7.42641	5.39548	7.34493	7.68391	3.59216	5.37579	0.0091398	0.0304429	0.0200872	4.79774	4.97903	3.58112	5.70092	4.28476	4.42278	6.30937	4.17278	4.525	4.41433	2.66057	6.79837	4.93321	4.09807	0.0299692	0	0.00048547	0.00658551	0	0.281708	0	0.11883	0	0.00395599	0.0213558	0	0.0401393	0.0656849	0	0.075223	0.182613	0.0927723	0	0.0707963	0.0098814	0
SAM4501e41e4751	3.90365	6.22781	7.69281	7.73947	3.69355	5.78607	0.106248	2.23833	4.14364	6.18609	6.42879	3.42146	5.56116	5.68973	4.0713	6.04148	4.31449	4.43875	4.87415	3.06861	8.20525	5.6348	5.44986	0	0.0407515	0.0828944	0.0133045	0	0.451222	0.0348384	0	0	0.0190986	0	0.0393019	0.0207906	0.097529	0.0429939	0.0574412	0.0638983	0.00615489	0.0285449	0	0.00123639	0
SAM45c8e6412c66	4.98513	5.68131	7.69852	7.25946	3.93273	5.14423	0.104274	4.41199	4.09529	5.00382	6.58212	3.26633	5.17121	5.12861	3.88577	5.39491	3.96248	4.61059	4.15262	3.40313	6.43347	4.57042	5.46949	0.0119581	0	0.0370827	0.0250467	0	0.0108879	0.103676	0.0208645	0	0.0477494	0	0.0857134	0	0.119559	0.0579515	0.0530384	0.0109903	0	0	0.399186	0	0.0162956
SAM468a9e1dc821	7.14702	4.8436	6.97483	7.41366	3.66759	4.20113	0.27343	3.87327	0.724386	5.45958	5.81301	3.11419	5.15871	4.35142	4.67502	6.23979	3.72473	3.89394	4.03248	2.41305	6.76481	4.50198	5.05491	0	0	0.00367544	0	0	0.0666568	0	0.100652	0	0	0	0.0218418	0	0.302525	0	0.0455682	0	0.113369	0	0.0160646	0.0423313	0.287317
SAM47fc46c3d6be	7.07092	6.23253	7.4115	7.41257	4.13005	6.11067	0.729972	4.30461	1.92515	5.47963	6.55168	2.81388	5.70849	5.6512	4.1437	6.35688	4.30604	4.69956	4.52734	3.55724	6.54885	5.28276	4.98045	0	0.0157766	0.0405848	0	0	0.243461	0.0446683	0.0616268	0	0.0445422	0	0.0795163	0.0224766	0.14353	0.0762744	0.0995403	0.00402359	0	0	0.0810418	0.0387139	0.00422365
SAM49d48750e294	4.8865	6.51802	7.05087	7.33786	3.69127	5.13345	0.0495185	0.450136	1.40068	6.04711	5.98962	3.37362	4.94501	4.8725	4.55661	5.7698	4.52072	4.90316	4.67241	2.81358	7.46191	5.34068	5.38587	0.0439594	0	0.119082	0	0	0.133141	0	0.0775008	0	0.0544768	0	0.0455418	0	0.192793	0.00592852	0.00962313	0.078033	0.012378	0	0.214772	0.0127701	0
SAM49f9b2e57aa5	7.1662	6.10617	8.05494	7.76484	4.16312	5.25926	0.0452137	0.600586	1.75877	5.62305	6.38607	4.23915	5.35269	4.81161	4.72424	6.32519	4.39465	5.77678	4.91989	3.12628	7.00597	5.66628	5.47159	0.0340992	0.157749	0.0987154	0	0	0.268992	0.0984155	0.000141843	0	0.0232675	0.00622742	0	0.032254	0.144709	0.0168912	0.0382943	0.00711084	0	0	0.0675245	0.00560809	0
SAM4b0175e8db6e	6.70662	7.12532	7.27912	7.4484	3.67515	5.35823	0.618929	0.939577	1.00423	5.9387	6.15548	3.70351	5.42541	5.04592	4.7978	6.1501	4.61263	5.26255	4.94652	3.52407	7.29876	5.6232	5.50727	0	0.0835531	0.0375688	0.0118834	0	0.467336	0.0454082	0.0306818	0	0	0.0141699	0	0.049086	0.0157349	0.00106212	0.0550772	0.113102	0.0366307	0	0.036629	0.00207764	0
SAM4b7ea015fd9e	5.24478	7.30136	6.75129	6.68028	3.61867	4.9735	0.0147966	0.251275	0.0797815	5.68651	5.97662	3.01443	5.68525	4.81748	4.28024	6.37156	4.82729	4.23426	5.24596	3.34437	6.164	6.03567	5.29102	0	0.00236226	0.00796157	0	0.0400109	0.0917387	0.197993	0.06956	0	0	0.0311392	0	0.0109815	0.0374811	0	0.0493951	0.231023	0.178272	0.0492899	0	0.00279206	0
SAM4caabd64e7fd	6.94942	5.53884	7.23612	7.15038	3.53751	5.32417	0.0326841	0.132391	0.111082	5.8688	5.85103	3.3546	5.78021	5.13142	3.8011	6.11746	4.22481	4.44261	4.73198	3.72391	6.21788	5.66979	4.81176	0.0016623	0.0319647	0.00327706	0	0	0.232734	0.0714393	0.158014	0	0.0758928	0	0.0502716	0	0.170678	0.0612559	0.0697515	0.0026332	0	0	0.0668544	0.00357122	0
SAM5234688806a7	7.33228	6.07968	7.36821	7.24841	3.66854	5.03305	0	0.112661	0.123003	6.11012	5.76841	3.85362	5.64409	5.00909	4.12674	5.83887	4.4369	5.12634	4.57295	3.59229	7.11698	5.82151	5.13263	0	0.0451464	0.00801683	0.00768428	0	0.335741	0.050819	0.0625191	0	0	0	0.0724535	0	0	0.0546239	0.0276717	0.188859	0	0	0.137121	0	0.00934347
SAM52500cabdd36	7.02125	6.97264	7.02801	7.26779	3.7769	4.69282	0	2.6167	0.126758	4.63523	6.19824	3.82555	5.41137	4.82651	4.34825	5.747	4.42308	4.86546	3.95817	3.17191	6.20755	5.24912	4.77485	0	0.0729624	0.0666811	0.030286	0	0.259366	0.00160806	0.0321233	0	0.0321803	0	0.0300761	0	0.0364505	0.0558177	0.122483	0.0477732	0	0.125902	0.0798135	0.0064763	0
SAM52e3fa3ad574	5.3212	5.73614	7.55309	7.50201	3.99474	5.50466	0.210422	3.36733	0.217089	5.67864	5.88816	3.33027	5.18453	5.09444	4.60793	6.40108	4.53565	5.27419	4.94732	3.84974	7.02563	5.56437	5.09995	0.0591278	0.163325	0	0.0268795	0.0927646	0.346092	0.141029	0.0132157	0	0	0.00318667	0	0	0.0671918	0.0128807	0.0209949	0	0.00696382	0	0.0463489	0	0
SAM548551ef782c	7.36191	6.96148	7.9444	7.8913	3.90815	5.71299	0.00754317	5.9241	0.70172	4.57268	7.69342	3.8392	5.8482	4.97502	5.04315	6.07326	4.76265	5.72146	4.03051	3.39436	6.30885	5.41644	5.58167	0.030396	0.00383366	0.0306292	0	0	0.153946	0.0743917	0.0411093	0	0.028891	0.00491855	0	0.00774271	0.162022	0.0119738	0.100509	0.0374594	0.0189814	0	0.255779	0.0156866	0.0217309
SAM54e58f1b0230	6.87462	7.66684	7.5126	7.33557	3.6028	5.0688	0.691612	3.53685	1.70002	5.17499	6.52768	3.07285	5.7475	4.18665	4.47239	5.88704	5.01667	4.70264	5.15444	3.01782	6.6936	5.98142	5.53676	0	0	0.0139257	0	0.0380796	0.294674	0	0.0246374	0.0458239	0.0204987	0.065201	0	0.0580706	0.147585	0.00528602	0.0201937	0	0	0	0.218846	0.0471791	0
SAM553c3c35b847	5.67288	6.74344	7.46886	7.94159	3.51157	5.52109	0.273296	1.88536	2.67867	6.0938	5.92732	3.25844	5.4236	5.15329	4.29388	5.76136	4.73958	4.38382	4.76583	3.18508	7.1504	5.50311	5.20884	0	0.0076346	0.00942466	0.031877	0	0.069674	0.164056	0.0144141	0	0.0767665	0	0.0986605	0.0766082	0.0274422	0.0132299	0.0842615	0.0323112	0.0652955	0	0.191341	0.0274862	0.00951648
SAM557dde1b9f3e	7.1601	6.61428	7.03824	6.80389	3.73701	4.88124	0	0.760011	0.773371	5.91367	5.83221	3.61172	4.76644	5.42548	4.79484	6.17378	4.15581	4.90127	4.66338	3.43108	6.89936	5.55459	5.13264	0	0.0222249	0.135658	0.0428001	0	0.213685	0.0445557	0.0426876	0.00133789	0.0541963	0	0.089198	0.00899235	0.0609379	0.0437411	0.0264244	0.11455	0.0237368	0.000779903	0.0439406	0.0305537	0
SAM560f23d6a3ad	5.44197	5.96279	7.51452	7.50543	3.47839	5.24712	2.31335	5.11321	2.28802	5.38689	6.10159	3.29205	5.39348	5.18068	4.22531	5.20769	3.91569	4.38195	4.12004	2.58352	6.45951	4.86025	5.58697	0.0105165	0	0.0381592	0	0	0.0526944	0.0389133	0.0614114	0	0.0649199	0	0.0597455	0	0.355073	0.0771223	0.032537	0.00636647	0	0	0.173793	0	0.0287477
SAM563d6233dfa2	5.42824	5.75704	7.90495	7.12004	4.349	4.43866	0.0884208	5.46913	4.58723	6.393	5.54655	3.99102	5.50369	4.3747	4.77952	6.50648	4.47032	5.6157	4.66626	3.09111	6.98404	6.30923	5.4414	0.00592287	0	9.53e-06	0	0.0633842	0.130715	0	0.0155945	0.0353204	0	0.111067	0	0	0.565822	0	0	0.0160111	0	0	0.0358773	0.020276	0
SAM568ce160abd9	6.26888	6.38584	7.28096	7.31472	3.0955	5.4437	0.0447057	0.212149	1.43973	6.65903	6.36217	2.33183	5.55131	5.29541	3.78079	5.80841	4.80024	4.40629	4.72188	4.03617	7.43815	6.10856	5.27305	0.117525	0	0.020562	0.00264181	0	0.42736	0	0.018224	0	0.0487959	0	0.0316883	0.042677	0.0725027	0	0.073016	0.0247417	0.00156113	0.0424554	0.0209081	0.0104437	0.0448975
SAM572f19794c96	6.76556	7.56649	8.0406	7.7766	3.67308	5.01253	0.0661549	4.57712	2.08821	5.4311	5.94501	2.8458	5.68429	4.71111	3.87469	5.27673	4.15804	4.34783	3.7833	2.66312	5.89804	5.20513	4.96758	0	0.0292963	0.0378573	0.0159656	0	0.1267	0.000986171	0.0434218	0	0.00242224	0	0.0363189	0.00112482	0.118594	0.0303456	0.0918331	0.0567646	0	0	0.39486	0.00143407	0.0120753
SAM5767dd75d142	8.41659	6.52222	7.44635	7.14933	4.01953	5.12308	3.57315	4.7423	3.22691	6.09616	5.90407	3.78156	6.01645	5.30157	4.82808	6.21994	4.05828	4.52379	3.9255	3.12089	6.33814	5.35989	4.98563	0.0592622	0	0.124353	0	0	0.168654	0.103959	0.0750914	0.00640272	0	0	0.0739976	0.0329322	0.142204	0.150215	0.0512219	0	0	0.00938204	0	0.00232504	0
SAM58e7832f4e7d	7.30837	5.15767	7.15233	6.84389	3.43468	5.02549	0	0	0.0510844	6.3101	5.89106	3.36556	5.63413	4.85326	3.96405	6.01622	3.69921	4.06482	3.28294	3.28463	6.27798	5.61987	5.79809	0.0695298	0	0.039612	0	0	0.272175	0	0.0596491	0	0	0	0.105405	0.0249089	0.0494588	0	0.334063	0	0	0.0395639	0	0.00563495	0
SAM59f392864f5d	8.07801	8.13847	7.46316	7.47454	3.23153	5.34194	0	2.79569	0.526322	5.99047	6.09933	3.36922	5.4163	5.78052	4.29609	5.75268	4.96753	4.29944	4.24465	3.37377	6.8869	5.42492	5.11659	0.0098217	0	0.0556611	0	0	0.315015	0.0804354	0.0351591	0	0.109325	0	0.0821522	0	0.0640372	0.0826648	0.0157605	0.0164794	0.0639266	0.0391178	0	0.0258381	0.00460605
SAM59fda9035d1d	3.51457	4.95401	6.55069	6.4523	2.78208	4.54384	0.193734	0.609852	2.1629	5.47622	5.728	2.46751	4.89272	5.21887	3.27946	5.09543	3.52772	3.47469	3.67271	2.74921	6.89159	4.66	4.62742	0.038387	0	0.00509252	0	0	0.0468316	0	0.0111348	0.00830079	0.015557	0	0.0448321	0	0.548195	0.00895985	0.160623	0	0	0	0.109006	0	0.00308011
SAM5a2347c0498a	8.48385	6.58359	8.17157	7.74008	3.98767	5.37676	0.00877794	1.65078	0.132895	5.70013	6.69912	4.37372	6.16749	5.67576	4.76693	6.5178	5.23213	5.51807	4.48361	4.20693	7.12891	5.97934	5.69208	0.065832	0.0132187	0	0	0	0.353298	0.063533	0.0150014	0	0.0421043	0	0.0213616	0	0.123488	0.011892	0.166225	0.0527395	0.0379819	0.00399456	0.0293302	0	0
SAM5b57e47fdcb3	7.18567	6.98698	7.59419	7.76841	3.81299	5.09158	0.398319	0.350889	0.355115	6.5101	6.28441	3.80124	5.57255	5.08756	5.05359	6.8663	4.58836	5.10029	4.30762	3.51279	7.28047	5.78837	5.2451	0	0.0767212	0.118372	0	0	0.0965752	0.163688	0.0450018	0	0.0571768	0	0.067796	0.0051979	0.0398222	0.036605	0.103832	0.0546136	0.0314019	0.103196	0	0	0
SAM5c139c5c1c4f	6.5907	7.43044	7.846	8.33676	3.64915	5.48235	0.0208504	0.751782	1.06852	7.19495	6.50195	2.63808	5.86631	4.80782	4.47596	5.73991	5.06403	3.76162	4.48461	3.04966	6.6988	6.25236	5.44858	0	0.0321476	0	0	0	0.190228	0.117821	0.0751004	0	0.0379744	0	0.0346832	0.029019	0.00643455	0.0201091	0	0.0867644	0.157416	0	0.090658	0.0565226	0.0651207
SAM5cc2d9036053	6.62068	5.27352	7.59444	7.11741	3.93483	5.26993	0.193548	0.0843646	1.03971	6.07815	5.76567	3.41771	5.19145	5.26196	3.72906	5.89461	3.79923	4.50537	4.10378	3.58802	6.99008	6.11347	5.03225	0.0419975	0	0.0106862	0	0	0.151322	0	0.0221476	0	0.12158	0	0.0504298	0	0.287728	0.010751	0.13933	0.000295646	0	0	0.111571	0	0.0521608
SAM5cfa1699bdb7	7.69126	5.54614	7.38374	6.78107	3.19438	4.99038	0.397224	0.408458	1.49337	5.73946	5.69705	3.4114	5.79448	5.37828	3.97355	5.44615	3.80113	4.4452	3.94752	3.33683	6.92386	5.32139	4.98223	0.128897	0	0.011379	0.00145562	0	0.165821	0.00378779	0.0349553	0	0.010461	0	0.0401493	0.00201859	0.102169	0.103205	0.155917	0.157046	0	0	0.0815039	0	0.00123458
SAM5d1dfd5207f5	7.21078	6.42887	8.17061	8.25705	3.87336	5.95974	0.00849484	0.0697584	0.154342	6.35473	6.04559	3.80044	6.1396	4.22785	4.56743	6.25852	4.81703	4.96763	5.13494	2.79174	7.54971	6.03515	5.64006	0	0	0.0227695	0.0740912	0	0.429946	0	0.069609	0	0.018968	0	0.0541645	0	0	0	0.119833	0.0801743	0.0393985	0.044932	0.0461132	0	0
SAM5d989c86255e	6.0992	5.64691	7.34235	7.77875	3.1318	4.60548	3.59256	5.19491	1.54001	5.56411	6.59035	2.74569	4.64637	4.79968	4.82103	6.35278	3.83166	3.579	3.64255	3.6697	6.46908	5.04082	4.86719	0.0737492	0	0.0788926	0	0	0.187285	0	0.0134261	0	0.0388551	0	0.0180441	0.0359808	0.0794764	0.00606852	0.14036	0.0670886	0.133669	0	0.115082	0.00518678	0.00683569
SAM5e3bae090b8c	7.41124	7.65408	7.41335	7.59107	3.33661	5.34259	0.120891	0.134569	0.503653	6.15379	7.05619	3.04841	5.72221	5.2878	4.70566	5.54935	5.03896	4.19802	4.18373	2.69958	7.1747	5.67581	5.71859	0.0142854	0.0169569	0.0797139	0.00656907	0	0.263796	0.0244874	0.0412166	0	0.0467274	0	0.0650613	0	0.0710276	0.0702153	0.0749087	0.0329022	0.0562711	0	0.129162	0.000305975	0.00639302
SAM5fe7a81a39dd	7.20285	7.28796	7.82648	7.95569	3.62694	5.54571	0.0763185	2.00279	0.699733	5.76416	6.29203	3.56889	6.14189	5.21523	4.5877	6.60189	5.10423	5.25252	4.96921	4.01766	7.42729	6.53444	5.69571	0.00602564	0.0446013	0	0	0	0.333195	0.0130664	0.0768487	0	0.0329201	0	0.0807516	0.0211561	0.072125	0.0772638	0	0.0158469	0.00225755	0	0.212607	0.0113341	0
SAM6083aac8db99	7.99374	6.74762	8.28196	7.90724	3.8404	5.35714	0	5.22007	0.450218	5.65238	6.06799	3.7878	6.2602	5.42025	4.66752	5.57231	4.85979	5.46996	4.1105	3.62504	6.49182	5.6943	5.36612	0.0283176	0	0.0869136	0.0188962	0	0.0958189	0.0871696	0.0524018	0.00932375	0.0425531	0	0.0941571	0	0.198164	0.0810112	0.106928	0.0463442	0	0	0.0338775	0.014941	0.00318235
SAM6157c8f38b72	7.29538	5.62307	7.50644	7.4034	3.75304	5.02788	0.711225	1.46019	0.588301	5.88171	5.81667	2.19132	5.54585	4.91584	4.26771	5.61491	4.23821	4.07735	4.57232	3.00288	6.85311	5.55032	4.80846	0.0637914	0	0.0237623	0	0	0.157286	0	0.135409	0	0.0760271	0	0.039143	0.00602585	0.239262	0.106315	0.0724434	0	0	0	0.0805345	0	0
SAM61b9d4d84c64	7.99113	7.01837	7.59934	7.94102	3.57187	5.19768	0.351082	1.74865	0.180958	5.48437	6.73439	4.09831	5.96103	4.55376	4.99363	6.51115	4.59655	3.77303	4.82601	3.17505	6.90571	5.74939	5.84984	0.0134946	0.066266	0.0648783	0.0106006	0	0.184701	0.0930735	0.0880086	0	0.0490235	0	0.0394806	0	0.0898992	0.113748	0.0872861	0.0152215	0	0	0.0843184	0	0
SAM61baf919bb01	6.00892	5.33424	7.3742	7.68983	3.72119	4.93888	2.74268	4.32714	0.890422	5.90169	5.80069	3.56407	5.2257	4.86118	4.23314	5.66961	3.97341	4.33553	4.20356	3.23756	6.96782	5.29635	5.19757	0.046432	0.0635601	0	0	0	0.132724	0.0626447	0.0449596	0	0.0922896	0	0.0379853	0.00658586	0.235714	0.136172	0.0757209	0.00619888	0	0	0.0590123	0	0
SAM62fb1388c871	8.37075	5.77813	8.00661	7.96642	4.08498	6.53834	3.26961	1.83636	2.28244	5.91375	6.69852	3.12107	6.16935	4.33053	5.05068	6.60086	4.53545	5.88159	4.14651	2.75592	7.03521	5.3801	5.75269	0	0.0565297	0.0683257	0	0	0.152338	0.0501921	0.0645687	0	0.00735991	0	0	0.0212621	0.0872744	0.00581637	0.126952	0.0549815	0.0953131	0	0.198925	0.00839594	0.00176559
SAM63405b04ab2d	5.66716	6.69598	6.87623	6.87014	3.49713	4.98651	0.0863898	1.60881	1.81128	5.32216	5.86936	3.27201	5.45298	6.01363	4.00552	5.54429	3.94225	4.7579	4.60497	2.783	7.26978	4.81419	5.13333	0.0386418	0	0.0908439	0	0	0.198246	0.000603855	0.0308377	0	0.0437632	0	0.0603572	0	0.232601	0.0863543	0.0468395	0.000878547	0.00677811	0	0.15516	0	0.00809464
SAM63b2189c36d7	7.87479	5.63444	7.95923	7.92401	3.64938	5.64662	0	0.27894	0.243237	6.38618	6.57729	4.16858	6.00427	4.58554	4.72059	7.05427	5.19285	4.99835	5.03141	3.4271	6.68946	6.24826	5.84316	0	0.103561	0.00191938	0	0	0.268347	0.0349756	0.0619844	0	0.0222595	0	0	0	0.242674	0	0.11796	0.00959829	0.0298935	0	0.0704186	0.0364091	0
SAM65afda25b920	4.22946	5.97214	6.87586	7.32175	2.74149	4.5272	0.441609	1.03666	1.00291	6.21675	6.00518	2.03941	4.23746	4.76374	2.93714	5.042	3.31145	3.04068	3.79709	3.32322	6.3181	5.37802	4.22296	0.0818975	0	0.000361527	0.00176207	0	0.221742	0.0883741	0.0409708	0	0	0.0109113	0.00351824	0.00213783	0.220701	0.039018	0.0131235	0.00348533	0	0	0.244086	0.0121358	0.0157753
SAM6662f5181f87	7.16772	5.49861	7.27936	6.95844	3.57425	5.442	0.0583657	0.699027	0.643091	5.78872	5.96324	3.05273	5.63254	5.14544	4.31317	5.7775	4.14947	4.29432	3.51797	3.52199	7.10299	5.48727	4.95641	0.0384949	0	0.0607988	0.00607927	0	0.0760052	0.017652	0.083295	0	0.0450151	0	0.032441	0	0.341478	0.0592839	0.0677046	0.0294256	0	0	0.142326	0	0
SAM670649e105b5	8.00814	6.31971	7.597	8.03186	3.9449	5.24853	2.18111	3.612	2.14877	6.11556	6.13354	3.39461	5.49669	5.02886	4.37739	6.21796	4.09894	4.09862	3.86391	2.96111	6.85575	5.26033	5.19003	0	0.0140235	0.0418328	0	0	0.128675	0.0188345	0.0535612	0	0.0195151	0	0.0408815	0.00239202	0.333065	0.0784686	0.0892238	0.00723625	0	0	0.156703	0.0141343	0.0014531
SAM675a12a09c15	7.50886	5.69023	7.48843	7.1903	3.5933	5.20259	0.0649572	0.158211	0.470136	6.4705	6.26514	3.41246	5.22221	4.10383	4.50221	6.26457	4.83759	4.24198	4.49915	2.7322	7.12346	5.5695	5.70014	0.0181056	0	0.00789631	0	0	0.272376	0.00701215	0.0310888	0	0.0472808	0	0.0902996	0	0.154147	0.0236295	0.142457	0.0873655	0	0.11185	0	0	0.00649214
SAM6780ed436b55	6.37389	6.41953	7.69575	8.00133	3.80806	5.60512	0.0247978	3.02779	1.306	5.71999	6.02508	3.21252	5.4497	5.08568	4.77413	5.68801	4.35757	4.88383	4.6889	2.89157	6.90512	5.14609	4.97377	0.0145312	0	0.0308131	0.00682159	0	0.0622659	0.0359604	0.134421	0	0.0678416	0	0.175864	0	0.114883	0.125377	0.0946696	0.0222154	0	0	0.109638	0.00469712	0
SAM6792d6e98068	7.10043	5.79217	7.21047	7.26014	3.31714	5.13428	0.0657426	0.0733393	0.0406424	5.60635	6.30287	3.1099	5.91949	4.90282	3.90269	6.30684	4.07032	4.32839	4.34163	3.2912	6.59647	5.71552	5.32713	0	0	0.034674	0	0	0.229044	0	0.0620802	0	0.0282949	0	0.0358865	0.0186482	0	0	0.16487	0.223986	0.135399	0	0.0584437	0.00867276	0
SAM681e4bf7cf85	6.07828	6.00394	7.81428	7.55448	3.64971	5.14139	0.0247298	0.441226	0.409743	5.30741	6.11711	3.05346	5.51863	4.64222	4.76776	6.24331	4.69086	3.91033	4.0877	3.07923	6.49287	5.18561	5.39026	0.0752671	0	0.0266271	0	0	0.175595	0.0638464	0.0624337	0.00555316	0.00403713	0	0.0916964	0.0208992	0.203867	0.106015	0.0703063	0.002922	0.00301369	0	0.0704709	0.0174511	0
SAM6964a6d7b967	7.20082	7.4074	7.54807	7.3033	3.56194	5.63558	0.835779	3.56899	2.86705	5.01866	6.09387	3.51611	6.02383	5.96505	4.51878	5.97426	3.76467	5.02824	3.79412	3.6214	6.47046	5.2656	5.11181	0	0.000938241	0.105345	0	0	0.36842	0	0	0	0.0956549	0	0	0.0811284	0.201964	0	0	0	0.00348888	0.108345	0	0.0115852	0.0231305
SAM6cb230f208a8	7.37192	6.64933	7.26163	7.34998	3.81804	4.59263	0.979781	4.5035	0.571571	6.30118	5.89181	3.68073	5.12547	5.07649	4.48698	6.11062	4.31356	5.06665	3.8215	3.37647	6.79561	5.55217	5.35685	0.048864	0	0.0127401	0	0	0.225826	0	0.0238682	0.000751876	0.0918367	0	0.0643785	0.0774124	0.240306	0.0127084	0	0	0.000431391	0	0.149781	0	0.0510959
SAM6cbc10abddb0	3.94625	6.20897	6.87648	8.14049	2.65032	5.22626	0.0975937	1.32967	1.80578	5.60146	6.69384	2.21446	4.95579	4.16544	4.2491	6.02442	4.12665	4.02458	3.65123	2.85998	5.80544	5.02482	5.34298	0	0.00930764	0	0	0	0.131873	0.0224854	0.0413164	0.00220333	0.123766	0	0.0358721	0	0.273039	0.0718991	0.128639	0.0349155	0.0173189	0	0.0928603	0.0116267	0.00287842
SAM6d2ae0c39b96	7.51381	5.56888	7.40043	7.51471	3.54585	4.95147	0.0358652	0.0790324	0.237485	5.80345	5.63313	3.83137	5.49517	4.56044	4.22711	6.20421	4.23134	4.54642	4.12595	3.10518	6.78453	5.1639	5.10729	0.000267468	0.177197	0.0568853	0	0	0.171096	0.0543901	0.173982	0	0.0209122	0	0.0950397	0	0.0890314	0.0461657	0.0800425	0.00588087	0.00266262	0.026447	0	0	0
SAM6dd7ad1d797d	1.83068	5.82176	7.78579	7.36087	3.90975	5.49089	4.24881	6.1124	4.08187	5.56764	5.92767	3.51318	5.1283	5.2875	4.98266	5.75641	4.13683	4.63911	4.28724	3.23215	7.39939	5.14866	5.29269	0.0126857	0	0.0355961	0	0	0.106513	0	0.00898032	0	0	0	0.0483082	0	0.174147	0.0221526	0.0975333	0.00845142	0.00180257	0	0.429219	0.0117734	0.0428383
SAM6f2a102a99df	6.87223	7.42599	7.63853	7.27017	3.66873	5.0921	0.0554855	5.51861	2.98551	5.47501	5.68845	2.98745	5.45974	4.99699	4.47285	5.74183	4.11469	5.21349	3.81619	3.32169	7.24203	5.39404	4.76612	0.0947016	0	0.0630607	0.0299874	0	0.0111678	0.112655	0.0592457	0	0.08912	0	0.0936736	0.0306794	0.0667444	0.122496	0.129776	0	0.0201805	0	0.0631844	0	0.0133277
SAM6ff654a20f98	7.32383	5.29586	7.42507	7.12341	3.60013	5.45291	2.02919	0.357902	0.637237	5.81868	6.49051	2.6626	5.88408	5.56862	4.3546	6.03213	4.02366	4.11743	4.26757	2.93953	7.36612	5.61868	4.5905	0.0937613	0	0.0744524	0	0	0.253483	0.0268296	0.0369948	0.0342251	0.0658428	0	0.0295616	0.0293403	0.0906153	0.0332559	0.0511982	0.145404	0	0.00882613	0.0237231	0.00248666	0
SAM7114d99032ec	7.11275	5.92675	6.96949	7.00764	3.64008	5.25787	0	0.0582261	0.441508	5.80805	5.76008	3.82832	5.65417	4.20512	4.424	5.47256	4.32203	4.51039	3.7619	2.58992	6.96589	5.60974	5.13963	0.045078	0	0.00894522	0.0312516	0	0.3053	0.0464992	0.0954277	0	0	0	0.0421773	0.042266	0.18561	0.075648	0.0301159	0.00476374	0	0	0.0687338	0.0181844	0
SAM716f54e468f4	6.53704	6.34011	7.79712	7.54364	3.36046	5.45699	0.858356	0.375295	1.96254	6.41318	6.42506	3.84718	5.37937	4.86105	4.37239	4.98037	4.74161	4.0001	4.17574	3.22392	7.37296	5.64282	5.33353	0.00552298	0.0774656	0.0385444	0.00143775	0	0.390708	0.0360294	0	0	0.100963	0	0.0466365	0.022262	0.0788185	0.0668698	0.0979441	0.012773	0	0	0.0224297	0.00159578	0
SAM727c0e92a2a7	6.42836	7.40055	7.74171	7.43472	3.88106	5.35453	0.0927598	4.8045	0.585504	5.53021	6.13247	3.30103	6.07083	5.42414	4.40903	6.21773	4.39852	4.65294	4.27305	3.61722	6.49945	5.64624	5.07672	0.0748037	0.103963	0	0	0	0.138197	0.0967359	0.0835977	0	0.018141	0	0.0530916	0.0058266	0.162198	0.168112	0.0290988	0.00269771	0	0	0.0635364	0	0
SAM73663ee4a96e	8.28216	5.29173	7.58517	7.61199	4.20626	5.24243	0.398256	0.496001	0.409476	6.13925	6.02566	3.4286	5.34039	4.6817	4.53167	6.34008	4.52802	4.52528	4.12433	3.14032	6.62086	5.58212	5.28987	0.0608343	0	0.216073	0	0	0.190951	0.159021	0.015937	0.00790723	0	0	0.0107098	0.0131656	0.0670213	0.0930591	0.126258	0.00443947	0.0113522	0	0.0205446	0.00272647	0
SAM75142fcab9df	6.52262	6.81265	7.56229	7.82796	3.53639	5.5785	0.354633	0.632301	1.00903	7.05085	6.09306	3.509	5.16286	4.6766	4.63337	5.61398	5.05997	4.75218	4.63803	3.19541	7.15773	5.77972	5.50729	0.0367621	0	0.0422142	0.00297863	0	0.361112	0.0348262	0.034027	0	0.0757514	0	0.0271426	0.0586368	0.00740393	0.0287592	0.0809355	0.133342	0	0	0.032874	0.0304493	0.0127853
SAM7538ad9ff524	6.92143	5.16793	7.30569	7.28808	3.06758	5.27823	0.764626	2.50858	0.447136	5.13142	5.82634	2.69231	6.51993	5.77206	4.15892	5.81837	3.31929	3.77238	3.68068	2.5327	6.71126	5.24942	5.17135	0.00706964	0	0.0279477	0.031462	0	0.0830876	0	0.0734755	0	0	0	0.055945	0.0500388	0.0514749	0.0238607	0.0503433	0.0038748	0.0917544	0	0.413955	0.012718	0.0229922
SAM753d4bb52dbe	6.69553	5.97876	7.88201	7.8659	3.65424	5.48997	0.343188	3.75499	0.874678	5.77912	6.20296	3.12424	5.44465	4.27798	4.06392	6.46453	4.30355	4.25082	3.89621	2.88621	7.32326	5.60936	5.19297	0.0332446	0.0968018	0.0684359	0	0	0.248163	0.0262735	0.0688409	0	0.0722134	0	0.0448109	0.0241898	0.058156	0.0174759	0.0768688	0.0437126	0.0363712	0	0.0778667	0.00657541	0
SAM75f12d1a55fc	5.9385	6.02485	7.48096	7.05731	3.47432	5.30196	0.0209026	1.89448	1.97252	5.89896	6.25447	3.03346	5.66026	5.21049	3.96286	5.97275	4.25398	4.6884	4.3661	3.80466	6.93321	5.73345	4.92765	0	0.0775097	0.0387777	0	0	0.214772	0.0503966	0.0480398	0.00412949	0.0382314	0	0.0290431	0.0106754	0.197706	0.0300692	0.0891474	0.0475092	0.0937456	0.00441229	0.0120487	0.000304855	0.013482
SAM76a431ba6ce1	6.47796	6.22562	7.34034	7.86757	3.42036	5.59173	0.227735	1.61618	1.80314	5.8573	6.06393	3.18444	5.08359	4.74367	4.13074	5.40166	4.32588	4.09846	4.12346	2.45773	7.11296	5.24396	5.24603	0.0052945	0.0230117	0.0540651	0	0	0.0737442	0.0421201	0.0218692	0	0.0418754	0.00387819	0	0.023375	0.361029	0.0422317	0.145277	0.0160712	0.00315558	0	0.141004	0	0.00199837
SAM771445e92421	5.99233	7.1277	7.35782	7.47606	3.2624	5.74064	0.0308946	0.408001	0.660833	6.11847	6.4266	2.54804	5.56474	5.17749	4.03942	6.12246	4.89148	4.45007	4.99574	3.96421	6.93423	6.0917	4.938	0	0.0529	0	0	0	0.333014	0.0270332	0.104907	0.00980567	0.0540842	0	0.0444771	0.0219346	0.0420942	0.11066	0.0442948	0.0982909	0.0246104	0.0194438	0	0.01245	0
SAM7829a341b9f3	6.94082	6.64984	7.59713	7.30674	4.65355	4.99275	0.120291	0.925736	0.950487	5.14913	5.934	2.55797	5.79188	4.93599	4.09158	6.14787	3.86003	5.00944	3.74982	3.21728	6.15683	4.95408	5.05226	0.012336	0	0.0654338	0	0	0.170712	0.0249807	0.0852126	0	0.104037	0	0.00860916	0	0.348917	0.0468289	0.00779823	0	0.033678	0	0.0914564	0	0
SAM7893196e0e89	6.78275	6.32892	7.29664	7.83378	3.83391	5.57583	0.290688	1.46759	3.89352	6.20322	6.0945	2.70787	5.26909	4.73678	4.42881	6.20508	4.27639	5.16008	3.75914	3.21267	7.32077	5.15409	5.91494	0	0.00143195	0.0196689	0	0	0.181531	0.0492048	0.0758306	0	0.0183608	0	0.0163531	0	0.187648	0	0.194567	0.0115053	0.20069	0.0384288	0	0.00477965	0
SAM7aa01fc49a80	7.55014	6.53924	7.40747	7.53849	3.28097	5.78278	0	0.345785	1.68758	5.85514	6.05356	3.11789	5.57687	5.10017	3.87232	5.39493	4.31659	4.74225	4.95021	3.10509	7.16932	5.68217	5.62838	0.0729475	0.0499424	0.0113912	0	0	0.285867	0.131171	0.0554338	0	0.0499816	0	0.0367971	0	0.0415278	0.0160002	0.0411406	0.0524922	0.029365	0	0.0942978	0.0273229	0.00432195
SAM7b40007f4aa4	7.59799	6.58554	8.13101	7.49319	4.57421	5.86482	2.64059	4.63466	1.8237	6.40843	6.93008	3.6723	6.5063	5.2647	4.91333	6.20271	4.61509	5.61397	3.85472	4.14691	6.15469	6.27112	5.89494	0	0.0568825	0	0	0	0.0792914	0.00473264	0.0584618	0.0993946	0	0.00148709	0	0.0581462	0.368078	0.000901592	0	0.0104235	0	0.198412	0	0.0637882	0
SAM7bff231634e9	6.31308	6.7065	7.66122	7.74501	3.66926	5.76999	0.0414594	0.655118	3.81043	5.34984	5.65484	2.5958	5.59306	4.58349	3.6967	5.61888	4.15201	4.32023	3.45452	3.11521	6.97269	4.99301	4.64221	0	0.000573234	0.0086123	0.0566864	0	0.0422916	0.213365	0.0650267	0	0.100077	0	0.120022	0	0.0372519	0.0716194	0.128247	0.002565	0.0446209	0	0.0987227	0.0103193	0
SAM7c67b05aa109	7.03573	6.19642	7.34627	7.65059	3.72604	5.50311	0.229081	0.0959163	0.0966685	5.60887	6.40803	3.89072	5.80641	5.28695	4.75756	6.42394	4.51357	4.9548	4.78364	3.26944	6.6585	5.38636	5.24647	0.00966162	0	0.00781034	0	0	0.226555	0	0.202082	0	0	0	0.00447715	0.101837	0.152762	0	0	0.0109455	0.142796	0	0.106895	0.0341778	0
SAM7d2dfba6cd84	6.33312	5.80454	7.13873	7.36547	4.03203	5.38615	1.29615	2.47118	1.69959	5.8245	5.27781	2.96313	4.70079	5.03316	4.35456	5.81268	4.32488	4.94364	4.60813	3.24134	7.38804	5.56694	5.04589	0.0136169	0.0162751	0.0413937	0	0	0.216488	0.00834614	0.0699391	0.0134455	0	0.0263107	0	0	0.262298	0.0170883	0.024163	0	0.00719264	0	0.217212	0.0493473	0.0168837
SAM7d7c54623618	5.32323	7.20713	8.60463	8.55352	4.04647	5.60203	0.574663	4.37385	1.60721	5.6894	7.20934	3.93898	5.59996	5.12353	4.39415	6.18582	4.5541	5.55452	4.12457	3.0959	6.69998	5.53215	5.24072	0.102416	0	0.0433442	0.0086534	0	0.208654	0	0.023181	0	0.0600309	0	0.050527	0.0126957	0.223383	0.00212226	0.0158491	0.0137086	0	0	0.202496	0.0159357	0.0170026
SAM7f0d9cc7f001	7.91784	7.23401	7.42115	7.69527	3.61611	5.78013	0	5.05444	1.44901	6.03143	6.00165	3.45223	5.65284	5.57314	4.08991	6.8133	5.06224	4.66678	4.74047	3.28972	7.01556	5.49252	5.38559	0.037205	0.0799441	0	0	0	0.382136	0.033927	0.0490269	0	0.0236339	0.00322791	0	0.0123528	0.0956249	0	0.0351799	0	0.0522136	0	0.142694	0.0236855	0.0291486
SAM7fb6987514a4	5.97333	6.82989	7.5617	7.66657	3.76704	5.90639	0.105178	0.964688	2.733	6.04886	6.13238	2.81947	5.84641	5.68225	4.8564	5.93675	4.50343	4.73478	4.88143	3.80618	7.22574	5.5752	5.58067	0.00405134	0.00614084	0.0324876	0	0	0.216896	0.156879	0.0212428	0	0.134307	0	0.0918844	0	0.0980322	0.10899	0.045674	0	0	0	0.078473	0	0.00494224
SAM7fb7a13c096b	7.41046	5.89607	7.84968	7.38062	4.29315	5.73919	0.126864	0.792881	0.909757	5.67801	5.80906	3.52887	6.02776	5.27492	4.58366	6.46515	4.18011	4.80314	4.19006	3.61864	6.8424	5.99028	4.87661	0.131851	0.166282	0.0659435	0	0	0.239323	0.0275535	0.0301276	0	0.0367061	0	0	0.00599044	0.0911925	0.0177991	0.0674654	0.0466453	0.015748	0	0.0573723	0	0
SAM80c6183220e6	5.44257	6.11508	7.43629	7.60069	4.2502	5.75354	0.0566859	1.88338	2.70284	5.50596	6.73157	2.96592	5.64695	5.67939	4.49706	6.35399	4.10327	4.5862	4.39658	3.69778	6.48818	5.55175	4.68398	0.00480411	0.0457592	0.0127751	0	0	0.251357	0.0913494	0.0103076	0	0	0	0.0718267	0	0.174682	0.105819	0.0825077	0.0116588	0	0	0.1017	0.00145495	0.0339981
SAM81b71522417a	5.67866	6.75864	8.41883	7.99612	4.20484	5.72845	3.69245	6.42464	1.00238	6.72654	6.06059	3.36128	5.62571	4.52874	5.56646	6.79696	4.75455	5.18456	4.77863	3.69755	7.79912	5.8607	5.18319	0	0	0	0	0	0.455851	0.0131024	0	0	0.0335843	0	0	0	0.0174881	0	0.133785	0.0782322	0.0912641	0	0.168466	0	0.00822634
SAM822b226466a1	7.49474	6.05862	7.93917	8.11922	4.86634	5.40515	0.0359918	0.0202393	0.219209	6.26039	5.87584	4.37801	5.62308	4.413	4.59668	6.41823	4.92881	5.12444	4.86312	3.34047	6.91955	6.06234	5.51897	0	0.00905632	0.0019107	0	0	0.400086	0.048099	0.112254	0	0.0479431	0	0	0.0204342	0.0971461	0.000360562	0.114909	0	0.0108379	0.0412358	0.0957267	0	0
SAM8533e5e261d6	8.08264	6.31169	7.73295	8.08177	3.84662	5.97667	0.0692245	0.291414	0.0797034	5.78304	6.352	3.37443	6.10832	4.46533	4.73704	6.17431	5.19482	4.77147	4.77503	3.0732	7.28585	6.11765	5.99175	0.0346415	0	0	0	0	0.241563	0	0.031556	0	0	0.0371717	0	0.0179236	0.0134929	0.00807585	0.0426578	0.0487272	0.0755623	0	0.412162	0.0364653	0
SAM85f0a3ac1c45	6.63847	7.72309	7.31591	7.73019	3.52926	5.50601	0.0232722	1.83377	1.14263	4.78053	6.59861	3.53176	5.58091	5.13762	4.68399	6.45062	4.62916	4.70943	4.73562	3.25285	6.61648	5.7505	5.59704	0.171455	0	0.102286	0	0.0725835	0.183576	0.0305751	0.0370061	0	0.0251415	0	0	0	0.0547821	0	0.0295642	0.112553	0.0544698	0	0.0719201	0.046792	0.0072965
SAM87a8e18eb45b	8.11429	5.87007	7.68884	7.74399	3.88903	5.51896	0	0	0.0139871	5.84759	6.51224	2.59763	6.01174	5.13283	3.97891	6.14487	4.16167	4.49099	3.88995	3.75369	6.61514	5.61526	5.72066	0.0001796	0	0.0126498	0	0	0.312887	0.0638273	0.104646	0	0.0219874	0.026837	0	0.0166573	0.103255	0.0199648	0.151615	0.0656647	0.0511129	0	0.0451121	0.00360393	0
SAM8884fe446d20	3.75642	6.40608	8.14492	8.10217	3.50191	5.66225	3.12707	3.79828	3.39891	7.58183	6.60298	3.08475	4.90553	4.97642	4.34545	5.33446	4.35771	4.00407	3.70237	2.90647	6.40476	5.65302	4.76964	0.0156345	0	0.00914046	0	0	0.098361	0.106139	0.0487774	0	0.0448849	0	0.0367321	0	0.222259	0.042021	0.0344499	0	0.0065048	0	0.296462	0.0110218	0.0276118
SAM8a1b0e02ee42	7.19359	7.79833	7.99704	7.5561	3.87959	5.15376	4.30645	6.05576	3.27974	5.4968	6.5052	3.52386	5.56698	4.89451	5.36597	5.78308	4.90402	5.33878	4.12423	3.38589	7.59043	5.34629	5.91451	0.0447874	0	0.0238937	0	0	0.2587	0.0329012	0.0999381	0	0.0306965	0	0.00501676	0.0034733	0.116694	0.0167304	0.121301	0	0.1308	0.057416	0.0576514	0	0
SAM8b4b8b0f9e73	7.25041	5.91455	7.04745	7.37961	3.34532	5.49215	0.166057	0.553668	0.508842	6.2359	6.14117	2.91851	5.72861	5.34049	4.4799	5.92199	4.19524	4.04447	4.53866	3.4465	6.83899	5.65488	5.08717	0.00781871	0.058731	0.0527516	0.0297964	0	0.274379	0.00556547	0.0316377	0.00760485	0.105688	0	0.0377149	0.0550633	0.0702408	0.0439227	0.084264	0.0478482	0	0	0.0850362	0.0019365	0
SAM8e469834acc1	6.48291	6.19228	7.23207	7.41009	3.3508	4.86132	0.0276692	0.155372	0.83158	6.17286	5.93244	3.5273	5.26729	4.96309	4.5137	5.95447	4.58047	4.61491	4.53791	3.3318	7.13918	5.79546	5.05721	0	0.0363356	0.0114114	0.0166167	0	0.188824	0.049294	0.0458043	0	0.0224372	0	0.0769888	0.0407125	0.0239772	0.0637597	0.156283	0.067318	0	0.157229	0.0187878	0.0242203	0
SAM8e8ef2368dfa	6.24967	5.61767	7.13343	7.24773	3.40516	5.1932	0.358605	0.882308	2.73298	6.02699	5.7213	3.10491	4.97412	4.78183	4.29511	5.88086	4.12671	4.20737	4.27749	3.13191	7.22227	5.59988	4.9515	0.0579145	0	0.0771017	0	0	0.362551	0.0318844	0	0	0.00580526	0	0.00971523	0.0765349	0.0511464	0.00328035	0.1192	0.1571	0.00416894	0.00555187	0.0353149	0	0.00273037
SAM8f2275c36e8c	7.13765	6.68008	7.51565	7.4838	3.58448	5.39215	0	0.185275	0.441556	5.99136	6.27523	3.82433	5.61941	4.65903	4.58711	6.29551	4.94217	4.79153	4.77365	2.64115	7.2873	5.64352	5.98538	0	0	0	0	0	0.143298	0	0.085025	0	0.0145338	0	0.0182356	0.00777148	0.0985951	0.00564672	0.00977454	0.161048	0.00708918	0	0.431525	0.0174577	0
SAM91c47b054ffb	7.43258	6.03513	8.51245	8.42663	5.09766	5.87095	2.07271	0.524578	1.75876	6.26729	7.43958	4.2704	5.8818	4.79612	5.12493	6.51481	4.66081	5.00371	4.84863	3.6517	7.23722	5.6526	5.24145	0.0689251	0	0.0401392	0.0158263	0	0.288981	0.089988	0.112138	0	0	0	0.0606982	0.0352735	0.0591985	0.108719	0.0395557	0.00793696	0	0	0.0623527	0.0102681	0
SAM9306c5c92444	8.35464	7.10674	8.26509	8.41945	4.17497	5.54159	0.0208411	2.17488	0.401644	5.64307	6.07857	4.21586	5.75273	4.6349	4.93929	6.69016	5.16776	5.34575	4.33059	4.06262	7.30616	5.84584	5.62834	0	0.0578761	0.00941657	0	0	0.218179	0.0249906	0.0946065	0	0.0908609	0	0.0474099	0.00316135	0.0642939	0.0376451	0.052494	0.00126233	0.0794368	0	0.211571	0	0.00679673
SAM9410b866974a	4.34021	5.58635	7.118	7.05037	3.52134	4.6169	0.10592	2.00896	3.36778	5.40836	5.9329	3.47019	5.25493	5.3855	4.55286	5.67065	4.02777	4.65345	4.03744	3.22388	7.33809	5.04095	5.16556	0	0.0100589	0	0.0046863	0	0.0856687	0	0.025633	0	0.0468906	0	0.0467029	0.00042194	0.498299	0.0291241	0.102437	0	0	0	0.149615	0.000462251	0
SAM943df5cf15df	6.3724	6.18556	7.5297	7.97917	3.51854	5.25223	0.154214	0.909807	1.61038	5.83518	5.92572	2.62406	5.60986	4.56487	4.10285	5.04818	4.47549	3.97251	4.23121	2.89613	6.68564	5.33063	5.25076	0	0	0.0156674	0	0	0.12648	0.00614134	0.0236572	0	0.0374566	0	0.042693	0	0.385101	0.00870064	0.0796584	0	0.068839	0	0.189933	0.00679157	0.00888118
SAM94859b440b1d	7.09733	5.8577	7.67343	7.28599	3.71772	5.32107	0.027323	0.62791	0.411871	6.09921	5.90726	3.3592	5.80265	4.794	4.48094	6.24184	4.1223	4.43633	4.10915	3.53464	6.82438	5.92039	4.94461	0.00528467	0.0219271	0.0118169	0	0	0.541536	0.00916067	0.000207499	0.0189893	0.0233225	0.0305398	0	0.0200497	0	0	0	0.162142	0.0285096	0	0.126514	0	0
SAM9539a4f19ebc	7.03222	6.32426	8.08767	7.89674	3.92467	5.60677	0.0110058	0.669947	2.44371	6.35315	6.62524	3.78255	5.7141	4.96414	5.09251	6.32239	4.67757	4.8808	4.67077	3.6632	7.01233	6.07648	6.11981	0.0357006	0	0.0208791	0	0	0.196548	0	0.0321618	0	0.0272339	0	0.0310165	0	0.330475	0.0086774	0.132607	0.0400953	0.00223341	0	0.132253	0	0.0101192
SAM957378bd907f	4.76719	6.56888	7.50179	7.6963	3.64169	5.76719	0.0621742	0.813384	1.24629	5.97761	6.2084	2.83799	5.5742	5.17421	4.28539	5.79544	4.82447	4.75708	4.93365	3.76051	6.91212	5.57102	5.30504	0.0116506	0.201801	0	0	0	0.40016	0.0561617	0.0505982	0	0.0941446	0	0	0	0.0597223	0.0255934	0.0168041	0	0.00472617	0	0.0786371	0	0
SAM961d04c42bd9	8.26147	5.61477	8.20048	7.7858	3.94415	5.60424	2.84624	5.11594	0.812652	5.85825	6.37342	3.74603	5.39515	4.69174	4.95494	5.67492	4.29458	4.29765	4.25143	3.61401	6.54506	6.18147	5.52562	0.0348781	0	0.0142364	0	0	0.214186	0.135494	0.0441027	0	0.00166751	0	0.0312859	0.0419825	0.113927	0.0145777	0.0588734	0.00785453	0.024057	0	0.239341	0.0108213	0.0127153
SAM9725303dce0c	8.18077	5.98272	7.75734	7.57385	3.75465	6.10479	1.31058	2.45923	1.14606	6.19459	6.78786	4.43168	7.06882	5.05055	4.75772	5.9509	4.4341	5.21596	4.6967	4.43399	6.61627	6.06864	5.47991	0.0474416	0	0	0	0	0.243829	0.0717534	0.0798037	0.0414701	0.00900124	0.00820835	0	0.0186155	0.0794457	0.0295771	0.0991584	0.0508738	0.0610627	0	0.15811	0	0.00165006
SAM978a587b207e	6.26158	5.74657	7.89339	7.29896	3.90224	4.90893	0.188367	4.88806	1.09197	5.31295	5.86622	3.86546	5.178	4.82873	3.69332	5.65501	3.89038	4.65374	3.58987	2.95877	6.7008	5.1972	5.03298	0.0450476	0	0.0126477	0.0455404	0	0.164354	0.00751677	0.0235906	0	0.0290038	0	0.124713	0.105553	0.0807524	0.0296888	0.280046	0.00763445	0	0	0.041666	0.00224598	0
SAM97a00e0929fb	7.78303	5.89942	8.05992	8.36104	4.20672	5.6624	1.92488	5.74187	2.1079	6.77129	6.8025	3.9	5.57745	5.2551	4.68328	7.25041	4.00741	5.34516	4.24092	4.05656	6.6382	5.7237	5.31884	0.0760214	0	0.156498	0.0120612	0	0.108798	0.085554	0.019648	0	0.216996	0	0.0192228	0.00112001	0.0505008	0.0679732	0	0	0.0145848	0	0.165649	0.00537179	0
SAM99a46b9eec27	4.41002	6.65461	7.66399	7.75468	3.13775	5.60036	2.31837	3.05272	3.06903	6.09825	6.31424	2.89538	5.42911	5.19897	4.50994	6.05104	4.91293	4.6008	4.80091	3.66428	7.48827	5.94042	5.50737	0	0.023471	0.0302455	0.0172274	0	0.345185	0.134541	0	0	0.0595157	0	0.0380889	0.00629507	0.0842395	0.0277683	0.0991839	0.0546914	0.0279788	0.0381143	0	0.0134542	0
SAM9a2cf3c06fb3	7.12823	7.061	7.70121	7.60487	3.57111	5.75216	0	0.348169	0.92391	5.97228	5.97037	3.3573	5.83761	4.95902	4.65309	6.14822	4.66738	4.81365	4.93403	3.09607	7.63954	5.64621	5.77858	0.0620453	0	0.00952254	0	0	0.27918	0.0229593	0.0529043	0	0.0348531	0	0.0767754	0.0435827	0.0190628	0.0356207	0.096625	0.0201195	0.00747111	0	0.20118	0.0200308	0.0180679
SAM9aa6a095a9d6	6.48689	7.21608	7.44082	7.46053	3.76538	4.98196	0.252283	0.353729	0.763783	7.15279	6.88418	3.19616	5.55945	5.3596	4.79211	5.23423	4.82718	4.41635	4.43843	3.26555	6.97098	5.92468	5.67021	0	0.0620696	0.0276615	0	0	0.475719	0.0874729	0.0244673	0	0	0.0103095	0.00198827	0.0736535	0.0296907	0.0363768	0.0589386	0.0616641	0.00440936	0	0.00732789	0.0382506	0
SAM9cafb905b36a	2.76678	6.30024	7.92689	7.53109	4.11558	5.35309	0.0438278	1.86777	3.57225	5.54039	6.54612	3.50106	5.12959	4.81049	4.22948	5.61971	4.13056	5.04479	4.92277	2.80687	7.77636	5.00538	5.68594	0	0.00480563	0.0293415	0.0535999	0	0.109102	0	0.0135647	0	0.0415298	0	0.168289	0	0.331607	0.0449062	0.163798	0.003052	0	0	0.0364054	0	0
SAM9d2494119c05	6.13507	5.61686	7.29552	7.137	3.35916	4.65664	0.187678	3.53095	0.614723	5.31696	5.53289	2.70919	5.36249	4.26842	3.94748	5.15329	3.58646	4.69891	4.25496	2.4522	6.23623	4.27366	5.07862	0.0499806	0	0.00309485	0.000201028	0	0.201336	0	0.0239189	0	0	0.00208215	0.0101422	0.0165133	0.194641	0.0474732	0.304832	0.0263619	0	0	0.11813	0	0.00129271
SAM9daccafc18db	4.73199	7.79398	7.41051	7.66336	3.83759	5.28959	1.7322	1.25133	1.04898	6.35511	7.08301	2.61642	5.43009	5.66317	5.18634	6.51602	4.27946	5.39072	4.45054	3.47602	7.31688	6.40205	6.17543	0.0565772	0	0.0166675	0	0	0.205122	0.00130201	0.0577056	0.00250989	0	0	0.0292189	0	0.384317	0.0558164	0.0600783	0	0	0	0.130685	0	0
SAM9e11ec6bea80	6.2603	6.77651	8.20863	8.33255	3.50084	5.20086	0	3.69784	3.61971	5.72788	6.55707	3.51777	5.53844	5.86271	4.62885	5.85566	5.15029	4.73728	4.52171	3.71623	6.69449	5.69341	4.69645	0	0.00904106	0	0.10635	0	0.0101528	0.0747915	0.0544228	0	0.148931	0	0.0977041	0	0.184276	0.0631785	0.171083	0.00440757	0.0226136	0.0138844	0	0.0391644	0
SAM9fb814c22bdb	4.03283	7.10553	7.33803	7.7207	3.24708	6.1198	0.0326843	1.6029	1.93766	5.9172	5.69161	2.8815	5.18985	5.14246	4.12716	4.75031	4.52942	4.06006	4.50502	2.68397	7.25997	5.22303	4.85479	0.0783527	0	0.00879398	0	0	0.260656	0.0630475	0.00386667	0	0.0243032	0	0	0	0.13596	0.0576654	0.0173724	0.0407706	0	0	0.2836	0.0078954	0.0177159
SAMa1871f491b02	7.30563	7.04267	7.59194	7.72873	4.01702	5.34417	0.0863944	0.286911	0.114043	5.97785	6.58951	3.9696	5.92818	4.84495	5.09651	6.11922	5.13262	4.85889	4.69757	3.01428	8.37382	6.03638	6.20289	0.0269577	0	0	0.00655355	0	0.137043	0.0119881	0.133106	0	0.00904307	0	0.0818036	0	0	0.0176726	0.0216742	0	0.142536	0	0.180618	0.0309418	0.200063
SAMa1e62d323e1d	6.87396	6.01161	7.66935	7.70968	3.64824	4.87547	2.78497	0.269154	0.693582	6.54274	6.61107	3.36657	5.2516	4.79349	5.06157	5.979	4.64829	4.96217	4.38361	3.12123	7.314	5.46708	5.82825	0	0.0478905	0.0513206	0.00548119	0	0.204181	0.0664811	0.0762822	0	0.149617	0	0.0628953	0	0.098333	0.0787281	0.0917477	0.0503098	0	0.0148584	0.00187432	0	0
SAMa321770ac31c	6.80525	6.07888	7.73497	7.93358	3.94283	5.7285	0.142814	4.1387	0.884393	5.84872	6.16894	2.15562	6.2568	4.83215	5.11738	5.51349	3.91262	4.56932	4.08286	3.23297	6.75033	5.03285	5.47817	0	0.031617	0.0941901	0.0359266	0	0.0983692	0.0313779	0.0275429	0	0.0939728	0	0.115648	0	0.203504	0.120093	0.11502	0.0158572	0.00305502	0.00841088	0.0054153	0	0
SAMa424c75831b4	7.14602	7.069	8.11028	7.99323	3.70927	5.18233	0.236429	0.779923	0.974292	6.11297	6.36214	2.97967	5.79001	4.97224	4.70683	6.20794	4.92762	4.13697	3.775	3.04567	7.04973	5.7851	5.49302	0	0.0275452	0.00827176	0.0279076	0	0.05493	0.257704	0.0659232	0	0.0454551	0	0.0926573	0	0.211778	0.0658159	0.0587958	0.000198487	0.0685989	0.0144178	0	0	0
SAMa535fcdf18a0	6.28251	7.66561	7.52996	7.48337	3.18286	5.06753	3.02234	3.5836	2.0384	5.52595	6.58538	2.38288	5.41486	4.99872	4.13978	5.96943	4.81354	3.57513	4.31623	2.96659	6.48404	5.37776	5.39949	0.00423475	0	0.0212859	0	0	0.398635	0.00655407	0.067651	0	0.0582268	0	0.0343021	0.0209532	0	0.0459938	0	0.0162624	0.00342154	0	0.293442	0.0290373	0
SAMa90d73f8d891	4.99753	5.4972	7.26399	7.49179	3.74854	4.89294	0	0.0848432	0.196634	5.68004	6.09959	3.09607	5.20833	4.98054	4.36402	5.40439	4.21988	4.34383	4.28039	3.0531	6.48218	5.19873	5.52314	0.057685	0	0.0260534	0.000604095	0	0.0384273	0	0.067243	0	0	0	0.0581203	0	0.412874	0.0144362	0.198879	0	0	0	0.122241	0.000663493	0.00277326
SAMa913c6139ec8	7.33849	6.00729	7.51467	7.3267	3.42786	5.19605	0	0.513644	0.709488	5.48425	5.94037	2.93054	5.30321	4.79715	4.34682	5.63053	3.74388	4.74099	4.14211	2.78803	6.86225	5.26755	5.26129	0.0666039	0.0216255	0.0170299	0	0	0.452931	0.159171	0	0	0.0202458	0.0151716	0	0	0.145216	0.00350969	0.0201195	0	0.02417	0	0.0535695	0	0.000637432
SAMa9ca8536d2b1	5.83454	6.11716	7.32906	7.57438	3.09767	5.85416	2.29978	4.76832	2.39316	6.11802	6.35296	3.04894	5.22753	4.71093	4.50783	6.14662	4.46966	4.22497	4.4386	3.31626	7.36102	5.60258	5.47433	0.0400168	0.0367	0	0	0	0.181113	0.0705854	0.0463159	0	0.0767942	0	0.00527733	0	0.169618	0.0133313	0.0517556	0	0.0110952	0	0.278494	0.00991543	0.00898839
SAMaabf4afe4213	6.97489	4.62474	8.04984	7.92074	4.5699	5.41447	0.128991	0.108973	2.47197	5.76441	7.04648	3.5882	6.22399	4.83688	4.15731	6.60834	3.87319	4.48253	4.49999	3.66602	6.88464	5.58579	5.09315	0.0401008	0.117717	0	0	0	0.272524	0.00704155	0.0516684	0.0039185	0.0295668	0	0.00766152	0	0.188731	0.0853175	0.114355	0.000235595	0	0	0.073398	0.00776445	0
SAMaaf505c36f93	7.55866	6.92017	7.09021	7.1626	3.66052	5.74619	0.304354	0.332848	0.290739	6.08416	6.2767	3.72471	5.61437	5.02086	4.84109	6.28269	4.40374	4.76457	4.68049	3.23589	6.6257	5.38238	5.36699	0.0478777	0.0147219	0.235266	0	0	0.0549409	0.0539472	0.00326961	0.0043383	0.0240146	0	0.0346741	0	0.231606	0.0420574	0.162306	0.0460199	0	0	0.044961	0	0
SAMab8052a03398	0.570048	5.10598	7.13481	7.01416	2.90254	5.05365	0.146045	1.45345	1.12817	5.34848	5.5421	2.77154	4.84157	5.46483	4.17586	5.41186	3.72006	4.23898	3.96768	2.90958	6.90148	4.63254	5.04437	0.0178739	0	0.0450063	0	0	0.253894	0.00562852	0.0258083	0	0.0231116	0	0.070219	0.0521596	0.127497	0.0690348	0.243299	0.000287696	0	0	0.0377821	0.00541989	0.0229785
SAMabc151b01ea3	5.9866	5.29564	7.29846	7.22696	3.58432	4.57165	0.363584	4.38237	2.28656	5.26143	5.2951	2.83048	4.74186	4.49011	4.28659	5.54644	3.69883	3.93258	3.50108	3.0402	5.7852	4.53884	5.13676	0.0658583	0	0.0153058	0.00746537	0	0.142896	0	0.0751912	0	0.0311625	0	0.0200865	0	0.341801	0.0383996	0.142893	0	0	0	0.0540425	0	0.0648979
SAMad83c9c53537	6.85096	6.41188	7.50136	7.29818	3.68154	4.74593	0.0438798	2.11836	3.07635	6.02567	5.8178	3.41094	5.48959	4.89967	4.83286	5.97634	4.44191	4.69683	4.56885	3.40084	7.04794	5.7395	5.09314	0.0155069	0.0435646	0.105404	0	0	0.141784	0.0809545	0.0146838	0	0.0242674	0.00785547	0	0	0.200357	0.0122645	0.141234	0.0248585	0.0594471	0	0.106468	0.0213508	0
SAMae02629a97f7	6.80852	5.00656	7.52627	7.47236	3.34162	5.01757	0.152944	3.86404	1.5957	5.7583	6.06271	3.07178	5.70356	5.12101	3.84109	5.96401	3.93675	4.09095	4.27491	3.39546	6.40497	5.17475	5.40133	0	0	0.0785291	0	0.0211912	0.109157	0	0.0320893	0.0513877	0.131554	0	0.0303457	0.0537206	0.215047	0	0.0688963	0.0216554	0	0.186427	0	0	0
SAMae1690469964	7.96398	6.71063	7.51611	7.60742	4.11001	5.32997	0.0451479	0.103892	0.962813	6.16852	6.27128	3.23903	6.02661	4.71703	4.6824	6.28548	5.025	5.39346	5.17488	3.42048	7.10951	5.8668	6.35708	0.0439339	0	0.136744	0	0	0.256979	0.0192802	0.0436366	0	0.0952848	0	0.013922	0	0.161903	0.0189917	0.0630785	0.00840218	0.0197315	0	0.111792	0.00632024	0
SAMae4da274eded	7.59096	5.90167	7.85751	7.89931	4.04253	5.59126	0.191631	3.33009	2.39459	5.47069	5.69007	3.82636	5.75246	4.67599	4.28806	6.46719	4.32683	5.08174	4.00424	3.60749	6.84704	5.39929	5.40978	0.0426343	0.0560716	0.0390619	0	0	0.34064	0.109059	0.0678883	0	0.00995845	0.0199393	0	0.00954981	0.133504	0.0122311	0.0570738	0.00584488	0.0300886	0	0.0618574	0	0.00459802
SAMaec7380f9ab0	5.0952	7.82446	9.05364	9.11419	4.11316	6.34218	0.987226	5.31463	2.43425	6.17193	7.19094	3.1812	6.16578	6.73456	4.55821	6.60079	5.03609	5.66814	4.35918	4.16855	6.96333	6.21132	6.20522	0	0	0.0447699	0	0	0.0504455	0.0525513	0.030791	0	0.057765	0	0.0748916	0.0135325	0.218823	0.0533148	0.0663447	0.0403913	0	0	0.21238	0.0474899	0.0365098
SAMaf42c1541269	8.04056	6.44498	7.77181	7.65538	3.76208	5.68223	3.6098	5.56535	1.73217	5.52173	6.0063	3.17118	5.83761	5.16267	4.05726	6.32071	3.78893	4.31881	3.48292	3.44539	6.57874	5.50966	4.7972	0.0282299	0	0.028323	0.0327165	0	0.0470473	0.0610743	0.0564071	0	0.172125	0	0.129983	0	0.17618	0.0539962	0.0834611	0	0.0309361	0	0.094193	0	0.00532733
SAMb0a83e5fbde9	6.9419	6.4234	6.90473	7.22706	4.01913	5.35449	0.0370597	0.149444	0.535729	5.6658	5.9679	3.7052	5.63269	4.70538	4.46658	7.66301	4.50342	4.87083	5.15908	3.42823	7.17198	5.53929	5.322	0.0575552	0	0.0236121	0.0044461	0	0.396398	0.0317678	0.096122	0	0	0.00335824	0	0.0243211	0.0286105	0	0.0714835	0.0615431	0.109487	0	0.0835143	0.0077811	0
SAMb0d11db9aa79	7.52184	7.11225	7.83781	7.98259	3.67024	5.53941	0.0265107	0.441301	1.68076	6.46843	6.17169	3.52171	6.00296	5.52833	4.7981	6.18326	4.99998	4.35171	5.38786	3.686	7.12154	5.90876	5.99496	0	0.0093985	0.0756922	0.0265261	0	0.142012	0.108637	0.135095	0	0.0800452	0	0.0987039	0	0.0844062	0.0789884	0.0761328	0.00861516	0.04469	0	0.0259257	0.00513129	0
SAMb15ac6e4c4ef	8.2415	6.93856	7.4191	7.87294	3.76143	5.30738	0.1476	0.962644	0.326723	6.33527	6.34575	3.36668	5.60834	4.79696	4.73708	6.17326	4.76245	5.11482	4.39571	3.05688	7.0695	5.93332	5.60861	0.0579931	0.0051449	0.132445	0	0	0.153109	0.0569862	0.0584616	0.0102209	0.0297622	0	0.0525049	0.0117088	0.0216771	0.120817	0.0808883	0.0415809	0.0181629	0	0.146871	0.00166565	0
SAMb15ad09d6e24	5.44873	6.99109	8.11088	7.99271	3.53894	5.29139	0.0468619	3.15274	3.52555	6.39106	6.0332	3.06189	5.37146	5.00457	4.4405	5.84813	4.41731	4.56962	4.33761	3.67907	7.22445	5.48617	4.92114	0.00441035	0.010344	0.0076433	0	0	0.0547392	0.105344	0.033108	0	0.196097	0	0.102548	0	0.227094	0.0520618	0.0627103	0.00455735	0	0	0.0995912	0.0385778	0.00117331
SAMb2e4a082541a	1.96381	5.79439	7.57868	7.44517	3.89829	5.97643	0	0.762467	0.563839	6.12407	6.28442	2.97639	5.69712	5.22607	4.23548	6.50757	4.52382	5.0465	5.15465	4.56455	7.08087	6.17008	5.36547	0.0682204	0.192088	0	0.00366555	0	0.343663	0.105412	0.0322593	0.0107686	0	0.050892	0	0.0184236	0.0631999	0.0112655	0.000164542	0	0.0272463	0	0.0719579	0.00077233	0
SAMb2f1d0e54ece	5.57614	5.30596	7.26972	6.92515	3.34077	4.74355	1.61339	5.21143	2.28517	5.2393	5.53085	3.2381	4.75784	4.93682	4.4377	5.28114	3.97538	3.76886	3.42315	2.82946	6.78447	4.64113	4.74729	0.0229105	0	0.00697775	0.00626503	0	0.170678	0.0543114	0.0541229	0	0.0189454	0	0.0989169	0	0.21151	0.0483325	0.154226	0	0	0	0.122013	0.00105595	0.0297354
SAMb3c02294aba7	7.04557	7.48445	8.16199	7.78909	4.01897	5.40277	0.244429	4.94407	3.98298	4.93782	6.32864	4.2469	5.49688	4.66823	3.5078	5.49811	4.39135	5.51592	3.65016	2.92335	7.2066	5.77345	5.1514	0.00157711	0.0187982	0	0	0.0616728	0.27198	0	0.0114054	0.000661854	0	0.0677888	0.0103924	0	0.43813	0	0.049559	0	0.000843722	0	0.0584552	0.00873536	0
SAMb419a8fcbfcd	4.84821	8.37873	8.17537	8.05692	3.77616	5.94617	4.66023	4.19352	4.78637	7.02029	7.72791	3.42072	5.92726	5.54188	4.7611	5.95138	5.29484	5.33014	4.51335	4.85524	6.98675	6.13558	6.44968	0.0774933	0	0.0112139	0	0	0.223079	0.0869388	0.0652069	0	0.0267524	0	0.0662471	0	0.28317	0.0454776	0.0672495	0.00698106	0.0257764	0.0144135	0	0	0
SAMb470eb8f04be	6.05098	6.56134	7.74611	7.8718	3.79271	5.3956	1.7005	0.405467	0.102309	6.08051	6.03023	3.19403	5.62705	4.79533	4.15104	6.02742	4.81196	4.80347	5.14496	3.47911	6.74933	5.43738	5.18994	0.00148474	0.0305119	0.000197642	0	0	0.341396	0.16371	0.0351192	0	0.0576393	0	0	0.0237995	0.0715373	0.0207964	0.0821773	0.0213905	0.0077548	0	0.0915839	0.0509019	0
SAMb4c7a001537d	8.48858	7.55382	7.49699	7.79373	3.74101	4.80536	1.04861	0.231501	0.905752	5.40043	5.76531	3.26649	4.98942	4.60339	4.0233	6.32091	4.0807	4.24601	4.18049	3.30295	6.31121	5.378	5.11503	0.0539064	0	0.0353587	0.104011	0	0.0304947	0.236053	0.0246483	0	0.0296646	0	0.0755255	0	0.147279	0.0690347	0.114546	0.000890533	0	0	0.0479312	0.0280907	0.00256546
SAMb8070b7937e7	7.40361	6.05738	7.70052	7.61728	3.17078	5.22383	0	0.170215	0.525168	5.95851	6.12283	3.19697	5.55623	4.52564	4.35984	6.07276	4.55081	4.04208	4.5005	3.41747	6.62679	5.76246	5.11882	0.00891771	0.00258277	0.0167257	0	0	0.295582	0.0104993	0.0428928	0.0141899	0	0.0123701	0	0.00830148	0.170639	0.00680526	0	0.231589	0.0565047	0.04013	0.00454404	0.0256654	0.0520614
SAMb8101c538753	5.05308	6.53075	7.7232	7.44232	3.90027	5.16711	0	5.9583	3.7011	4.8833	5.9021	3.61796	5.43364	5.1066	4.02306	5.85084	3.63185	4.70946	3.65195	3.2768	6.73147	4.85977	4.72417	0	0	0.0191863	0.0268186	0	0.0420923	0.190596	0.0153628	0	0.0241836	0	0.0836535	0	0.197672	0.0519522	0.174599	0	0.0268538	0	0.144029	0	0.00300193
SAMb963dda93cfd	6.20469	6.90948	8.01818	7.60385	3.96765	5.43782	0.02653	1.95424	3.19846	5.76053	6.08141	3.44629	4.85837	4.88704	3.88955	5.33101	4.05674	5.08537	4.15393	3.45913	7.10179	5.14172	5.02627	0.016687	0	0.00253999	0	0	0.152778	0.00526119	0.0449122	0	0	0	0.0350058	0.0298566	0.351449	0.0114506	0.0883465	0.00567812	0.0837709	0	0.161645	0.00333949	0.00727965
SAMba1a34b5a060	6.75606	5.84106	7.47776	7.9771	4.1621	5.23387	0.232177	1.43616	3.30155	5.823	5.99618	3.01471	5.45722	4.96498	4.52964	6.32615	4.34734	4.91917	4.16594	3.36264	7.28737	5.25105	5.13952	0.0161165	0.0203022	0.08757	0	0	0.234032	0.0799555	0.035374	0	0	0	0.0447509	0.00378693	0.155942	0.0319723	0.0407063	0.0714785	0	0	0.147885	0.0229642	0.00716355
SAMba7176afe070	6.79071	6.44802	7.40296	7.68163	3.9143	5.41559	0	0	0.36003	6.29381	6.1021	3.57137	5.75666	5.34208	4.59631	6.14766	4.91577	4.70079	4.95639	4.13074	7.2779	5.93667	5.57425	0	0	0.0833645	0	0	0.425072	0.0279143	0.0665414	0	0.080466	0	0	0.00474751	0.0440237	0.0113334	0.0178198	0.0731731	0	0.165544	0	0	0
SAMbc8dc3a7b54e	8.49108	6.29456	8.30461	7.95023	4.36323	6.59104	0.252655	2.24277	1.77919	6.29459	6.28638	4.12098	6.57958	5.35711	5.09522	6.57462	4.43174	5.11728	4.17258	3.48892	7.01874	5.95885	5.22391	0.111418	0	0.0395311	0.0257097	0	0.290148	0	0.0345699	0.00212622	0	0	0.0921632	0.000311818	0.152294	0.0383185	0.0930904	0.0635008	0	0.0568179	0	0	0
SAMbcb07ba81cee	5.56901	7.99418	7.8611	8.06261	3.85452	5.67571	0.0865411	5.26273	2.30895	7.39356	7.39578	3.23013	5.72591	4.85746	4.68332	4.99215	5.3115	4.64718	3.31239	3.66865	6.77545	6.27994	5.22636	0	0.0286384	0.0335036	0	0	0.0447041	0.103716	0.069312	0	0.00526721	0	0.0919279	0.0338594	0	0.0668758	0.0464975	0.159596	0.135455	0	0.13424	0.0427226	0.00368426
SAMbcbc7957c264	7.87974	6.61745	7.72318	7.96081	4.16308	5.96731	0.00985197	0.171798	0.566792	6.69515	6.23386	3.96514	6.0484	4.5825	4.49786	6.48444	4.80473	5.22591	4.8761	2.90711	7.10685	5.74348	5.66654	0	0.0179901	0.00295179	0	0	0.349632	0.0393284	0.0245943	0.0144603	0	0.0103232	0.00114466	0.0456968	0	0.00519027	0.068483	0.235778	0.0640228	0	0.110711	0.00969232	0
SAMbda79f955628	6.65294	6.4948	7.62249	7.83183	3.46986	4.60961	0	0.635715	0.936345	6.02986	6.62618	2.63525	4.88962	4.99786	4.37387	5.55937	4.02007	3.98428	3.53377	2.99579	6.52473	5.43208	4.708	0.0228362	0	0.0203136	0.173664	0	0	0.274941	0.011675	0	0.152044	0	0.1526	0	0.0203155	0.0975556	0.0174269	0.00816126	0	0	0.0484672	0	0
SAMbe83eae4026e	8.52021	5.53896	7.68933	8.03423	3.8082	5.23239	0.024909	0.140475	0.431883	5.283	5.75914	3.12037	5.85771	5.05895	3.7546	6.39774	4.16506	4.62628	4.38984	2.87665	6.37366	5.10126	4.47462	0.0388681	0.0246757	0.0741738	0	0	0.108844	0.0273384	0.0497788	0	0.0840051	0	0	0	0.302753	0.00984752	0.0483689	0	0.0172708	0	0.21148	0	0.00259654
SAMbf1a3ae828e6	6.98715	6.96764	7.36665	7.44607	3.17153	5.04632	0.423515	4.19369	1.07145	6.36163	6.00672	3.25647	5.8458	5.29907	4.16885	5.82802	4.49397	4.48768	4.1873	3.18436	6.8502	5.22314	5.20385	0.0235882	0.0425294	0	0	0	0.322086	0.0457357	0.0430795	0	0.0324425	0	0.055183	0.00757178	0.0981488	0.0489682	0.0935945	0.070273	0.0199164	0.0968828	0	0	0
SAMbfdffb97c446	5.80508	6.81706	7.80788	8.08482	3.82614	5.55968	4.19594	5.50552	2.70494	6.30147	6.62763	3.35623	5.74098	5.27077	4.91914	5.89639	4.57667	4.75879	4.51351	3.75083	7.22361	5.82422	5.62824	0.0295894	0	0.0417231	0	0	0.158025	0.0612824	0.0191264	0	0.0275732	0	0.0625813	0.0172221	0.141117	0.0755354	0.0442877	0	0.0096256	0	0.259917	0.0130538	0.03934
SAMc0d625a50eb8	4.91455	6.41697	6.52752	6.92508	3.00205	4.98283	0.0394919	0.372828	1.18403	6.30209	5.96631	3.10462	5.0775	5.52948	4.03711	5.5159	4.54291	4.25899	4.54128	3.34007	7.55515	5.30675	5.15791	0.0676903	0	0.0626079	0	0	0.0834268	0	0.0369789	0	0.0183499	0	0.028751	0	0.466785	0.0127239	0.099086	0	0	0	0.123601	0	0
SAMc0da5d48686d	5.72691	6.54817	7.77765	8.10878	3.89352	5.26013	0.0675457	6.34763	0.508919	5.1928	6.30623	3.31427	6.0686	4.71741	4.87501	6.25654	3.79689	5.479	3.70494	2.76005	6.8296	5.26807	5.33574	0	0.0118421	0	0	0.066181	0.121761	0	0.000976599	0.0076349	0	0.0423618	0	0	0.469634	0.00828348	0.0197008	0.00320366	0	0	0.196096	0.0284778	0.0238456
SAMc0ef41aa6c8b	7.40318	6.36596	7.3882	6.70398	3.51266	4.78417	2.07192	4.12486	2.6376	6.80303	6.48538	3.5401	5.138	5.02	4.32509	5.74665	4.13629	4.44009	4.20788	4.23798	7.38151	5.82581	5.5765	0.0169862	0	0.0046635	0	0	0.0889933	0	0.013244	0.0142546	0	0	0.024112	0	0.608533	0.0078872	0.126044	0	0	0	0.095282	0	0
SAMc1251c7bfee2	5.673	8.15503	7.76326	8.24218	3.63461	5.29177	2.33127	5.40379	3.76082	5.27082	6.00291	3.63731	5.57654	5.20384	3.52459	6.24655	4.41436	4.87172	4.08824	3.40151	6.60482	5.37053	5.49554	0.00545407	0	0.0171924	0	0	0.12265	0.00706062	0.0636537	0	0.0589021	0	0.0601944	0	0.23171	0.0512696	0.0635849	0.00152915	0	0	0.288321	0.0177676	0.0107105
SAMc1b27bc16435	6.99193	7.1173	7.71533	7.4531	3.78025	4.84105	0.92997	0.109103	0.24323	5.8724	6.1564	3.93741	5.52412	5.34874	4.54311	5.85274	4.23511	4.54424	4.10386	3.40924	6.32231	5.31439	5.1549	0.0438906	0	0.00687565	0	0	0.327859	0.0591772	0	0	0.111616	0	0.0203816	0	0.126124	0.0404344	0.0710435	0.00322096	0.0242945	0	0.165083	0	0
SAMc2a1820d4e6b	5.71633	5.744	7.31584	7.58816	3.33325	5.15673	0.0522449	0.290114	0.952778	5.87971	5.72746	3.10322	5.54615	5.06638	4.53392	5.84609	4.45314	3.97468	4.1984	3.64006	7.7563	5.30287	5.42139	0	0.0682156	0.00296766	0	0	0.319475	0.130003	0.00784622	0	0.0974663	0	0.0343262	0	0.122622	0.13758	0.040788	0.0154716	0	0.0165764	0	0	0.00666096
SAMc57eadb2d82b	6.5839	6.18466	7.61595	7.36029	3.74952	5.32043	0	0.026405	0.0850441	5.81937	5.67027	3.40956	6.01083	4.84414	3.9956	5.98674	4.10801	4.15984	4.06714	3.1505	6.94691	5.67318	4.99065	0.00235287	0	0.00949665	0	0	0.0498451	0	0.0917126	0	0.00923639	0	0.0526596	0.0313316	0.151164	0	0.147238	0.0340798	0.0883502	0	0.227443	0.0917917	0.0132983
SAMc692536a795a	6.97934	6.03318	7.7674	7.52877	3.68731	5.12756	0.905072	0.258703	0.690937	6.00223	6.24325	3.58144	4.99452	4.78097	3.84476	5.80007	4.43016	4.70449	4.40059	3.41982	7.30841	5.4849	5.32919	0.118236	0	0.0318214	0	0	0.146535	0.0143939	0.0953256	0.00493995	0.0835184	0	0.105675	0	0.125952	0.102753	0.0395171	0.057439	0	0	0.073894	0	0
SAMc6eff056c89a	5.5977	5.54636	6.86666	6.8448	3.29397	5.16035	0.177933	0.923448	1.90065	5.53317	5.60598	2.767	5.56248	4.98107	3.72426	5.61983	4.12895	4.46904	4.55343	3.39696	6.53069	5.63648	4.88479	0	0.186791	0.0388162	0	0	0.244956	0.0224877	0.0322675	0	0.0696899	0	0.0361351	0	0.228744	0.0180226	0.0691244	0	0.0039649	0	0.0490015	0	0
SAMc919aebc7fdd	7.94884	6.70037	8.09851	7.92688	3.5059	5.12721	0.162972	1.29554	0.525794	6.55581	6.24329	2.88641	5.72971	4.54066	3.9614	5.27837	4.70534	4.81697	4.77348	3.34017	7.11487	6.15681	4.90819	0.0509912	0.0927344	0	0	0	0.32808	0.0365359	0.0861774	0	0.0103358	0	0.0661077	0.0218583	0.0879718	0.131156	0	0.00963328	0	0	0.0624197	0.0159991	0
SAMcabb6d58ff55	2.92763	5.8828	6.86222	7.06766	3.85776	5.17453	0.141577	2.69688	2.66664	5.88911	5.9051	3.5586	4.89606	6.79259	5.80415	5.58103	3.41575	4.26352	3.81669	3.7429	6.82112	4.95481	5.34033	0.0702616	0.103948	0.0368499	0	0	0.158826	0.113932	0.0379777	0	0.0589586	0	0.00959192	0	0.212146	0.099744	0.0457402	0	0	0	0.0520249	0	0
SAMcb132b0cdd2c	7.80204	6.25988	8.19099	7.95426	3.86189	5.25481	0.054751	2.76865	1.67494	6.16447	6.42864	3.49861	5.70231	4.75169	4.27412	6.45602	4.88725	5.06258	4.41253	3.50213	7.20403	6.48284	4.77725	0.217275	0.00937086	0.0275967	0	0	0.259138	0.14851	0.0438101	0	0.0106339	0.0192838	0	0.00999569	0.116785	0.0402768	0.00882361	0	0	0	0.0862614	0.00223992	0
SAMcc4675f394a1	6.11277	6.17867	6.79035	6.87929	3.28765	4.61265	0.0459151	1.53553	0.824151	5.7168	5.46567	3.13638	4.92638	5.28567	4.07979	5.48599	4.15032	4.32658	4.08956	3.10257	6.43196	4.89579	4.90923	0.000439849	0	0.00473516	0	0	0.317964	0	0	0	0.0106555	0	0.0266305	0.0900679	0.211623	0.022459	0.105832	0.081121	0	0	0.114476	0	0.0139964
SAMcc7a42d87e9c	7.09209	5.21049	7.47765	7.29622	3.94389	5.33486	0.0186199	0.120587	0.228907	5.76386	5.37337	3.25075	5.5559	4.94148	4.08705	6.24445	4.09901	4.62101	4.3186	3.94652	6.6527	5.38895	5.04367	0.0220073	0	0.0540273	0.00065926	0	0.205868	0.118053	0.0664504	0.0110322	0.0391608	0	0.0911571	0	0.147879	0.100317	0.0599892	0.0586838	0	0.0247151	0	0	0
SAMce39dd79b441	5.04862	5.43301	7.87125	7.60481	3.73219	5.17736	3.53018	5.04538	3.25228	5.32741	6.45904	2.70683	5.9559	4.70938	4.28706	5.44772	3.59316	4.01003	3.99265	3.22303	6.97624	4.87695	5.28228	0.0324007	0	0.0227312	0	0	0.0316445	0	0.0747293	0	0.00461195	0	0.0639167	0	0.198289	0.0449301	0.0601883	0.0369496	0.0583552	0	0.31163	0.0187358	0.0408877
SAMcf018fee2acd	6.17277	6.73746	7.46702	7.35211	3.75366	5.27813	0	0.128982	0.791614	6.02599	6.17358	3.59574	5.68039	5.26904	4.48838	5.73181	4.73301	4.74366	4.9078	3.52135	7.30078	5.6492	5.48895	0.0403795	0	0	0	0	0.388072	0.0606755	0.0421963	0	0	0	0.0387348	0.0177934	0.18964	0.00884641	0.0755556	0.020622	0.0452789	0	0.0390218	0.0331836	0
SAMd027124354ce	1.65514	2.71708	8.16352	7.89857	3.69999	5.53419	3.41401	0.589333	3.77862	5.80651	7.26574	2.16911	5.29476	4.97866	4.75468	6.19699	4.93661	5.1291	4.29553	3.32165	7.5962	5.58238	6.27876	0.0288695	0	0.00693745	0	0	0.0309311	0	0.0822719	0	0.0633381	0	0.0315364	0	0.561501	0.0245804	0.0338006	0	0	0	0.136234	0	0
SAMd135d5867fe3	2.06466	6.60158	8.13646	8.02918	3.88421	5.72257	0.440998	1.23733	2.98157	5.9327	7.17049	2.69704	5.09542	6.20024	4.0284	5.98995	4.79925	4.65312	4.32606	4.03981	6.84718	5.62874	5.42898	0	0	0.000838091	0.00153834	0	0.167961	0	0.00885017	0	0.00831524	0	0.0602551	0.051338	0.283818	0.0303986	0.192206	0.0104316	0.00933555	0	0.137656	0.0354146	0.00164368
SAMd1bd63734394	7.49379	6.08981	7.67018	7.54672	3.80751	5.36518	2.52534	2.70476	3.16625	6.189	5.52888	2.87886	5.66838	4.57813	4.32932	5.6185	4.45388	4.89533	3.6481	2.67435	6.88728	5.07485	5.16973	0	0	0.00473489	0.0477646	0	0.019509	0.081168	0.0939986	0	0	0	0.158368	0.00681202	0.109967	0.103697	0.0371406	0.0371969	0.0199167	0	0.269219	0.0105078	0
SAMd215b503f99a	5.61033	6.11114	7.16945	7.48422	4.05131	4.99954	0.153047	0.822235	2.28558	5.68934	6.10867	3.41664	5.45791	5.35509	4.43666	5.77469	4.76858	4.48621	4.55675	3.61335	7.42196	5.53366	5.47853	0.00842344	0.000301016	0.0871154	0	0	0.0957009	0.149031	0.0286795	0	0	0	0.0427488	0.00342006	0.208893	0.00200092	0.0519851	0.0899698	0.0830886	0	0.111537	0.0273649	0.00973973
SAMd2492b2a31bb	2.86888	6.22673	7.56989	7.71723	3.29325	5.2974	3.14975	4.40127	3.44393	6.14306	6.14715	2.84123	4.69458	5.24352	4.31557	5.49822	4.17789	4.16144	4.0288	2.92167	7.67104	4.95765	5.07676	0	0	0.00188577	0.013325	0	0.116726	0	0.0100309	0	0.011159	0	0.0478418	0	0.507475	0.027927	0.0538653	0.0184366	0.00866204	0	0.1758	0.00672492	0.000141121
SAMd35318127278	7.8282	7.14954	7.42806	7.90647	4.65104	5.46222	0.834132	3.74899	0.306563	5.05844	6.31917	3.14072	6.04364	4.56179	4.69209	6.06242	4.57097	4.92302	4.5267	3.24526	6.71013	5.4086	6.3164	0	0.0180968	0.139852	0.0326938	0	0	0.166077	0.0948914	0	0.119075	0	0.157533	0	0.086687	0.0656422	0.0854519	0	0	0	0.0340002	0	0
SAMd3601288319e	7.60135	8.06724	7.9918	7.6769	3.15819	5.45584	0.0152527	1.62591	0.467785	5.58643	6.77024	3.94744	5.49881	5.63122	3.96167	5.9204	4.53846	4.77494	4.85017	3.08243	6.72921	5.8298	5.04454	0.00976145	0.0290736	0	0	0	0.298525	0.0180457	0.0389675	0	0.131881	0	0.0918531	0	0.200383	0.11438	0.0132068	0.0193031	0	0	0.034621	0	0
SAMd3bd67996035	5.2578	6.81224	7.45823	7.71119	3.82734	5.54981	0.0350094	0.951691	1.71326	6.03113	6.68222	3.58544	5.83815	4.94312	4.97805	6.26075	4.60639	5.326	4.92364	3.36174	6.99495	5.99445	5.73015	0	0.234053	0.0148494	0	0	0.212527	0.154909	0.0411756	0	0.0412093	0	0	0	0.092799	0.0643604	0.0151396	0.0141341	0	0	0.114843	0	0
SAMd43f8933066b	7.84165	6.28543	7.41774	7.52971	3.74915	4.60578	0.0915682	3.33463	0.875983	6.00403	6.09895	3.61574	5.3595	4.86012	4.60024	5.64306	4.45251	4.44063	4.38191	3.04524	7.02882	5.47546	5.34552	0.0317662	0	0.0199735	0.0130071	0	0.0966964	0.0728675	0.103897	0	0.164652	0	0.114362	0	0.092148	0.101267	0.0271087	0.0326255	0	0	0.118142	0.0114869	0
SAMd4c0837b0997	6.85878	6.92336	8.05024	8.26247	3.72745	6.01353	0.119771	3.44882	3.7387	5.98119	5.96943	3.19789	5.99628	4.5307	4.79712	5.9423	4.85953	5.20409	4.3392	3.0002	7.06743	6.32979	5.2414	0.101182	0	0.0307511	0	0	0.305474	0.0957306	0.0831695	0	0.0297576	0	0.0554609	0.00292028	0.0993695	0.0556814	0.0589523	0	0.0651095	0	0.0127588	0.00368336	0
SAMd636e3461955	4.05575	5.83286	7.05046	7.24297	3.22948	5.62562	0.0373202	1.1859	2.37437	5.82073	5.7737	2.95273	5.02333	4.83931	3.88166	5.24283	4.06379	3.97124	4.47528	3.07528	7.31449	5.11588	5.47052	0.0199955	0	0.000819146	0	0	0.0930136	0.00941754	0.00643217	0.00303192	0.0203215	0.00811376	0	0	0.603748	0	0.102126	0	0.00608639	0	0.10478	0.00370938	0.0184052
SAMd697ba701077	7.39783	6.05464	6.98386	6.99124	3.94802	5.1424	0.658185	0.355262	1.44009	5.43468	6.02346	3.95107	5.39871	5.30594	4.52237	6.09151	4.58081	5.52414	5.05634	3.66109	7.28493	5.11862	5.46103	0.0126338	0	0.00355728	0	0	0.38876	0.0770168	0.0365744	0	0.0522116	0	0.0159585	0	0.241512	0.0562973	0.061848	0.0207168	0.0108112	0	0.0221026	0	0
SAMd7d57ee3a863	4.94494	7.25568	7.76242	7.7009	3.76436	5.11817	0.0882124	0.8533	1.64883	5.60595	6.02709	2.66419	5.37492	5.08962	3.99433	5.71081	4.81357	5.203	4.24082	2.97407	6.64331	5.51106	5.10768	0	0.000789216	0.0300239	0.0230425	0	0.0186388	0.0548467	0.0541653	0	0.204216	0	0.0826097	0	0.332339	0.0924261	0.075019	0	0	0	0.0318843	0	0
SAMd86389d0d768	6.43532	6.38278	7.51277	7.77576	3.14632	5.09141	0.0306961	0.0511359	0.211813	5.84438	5.80571	3.48164	5.45895	4.73733	4.4672	6.35218	4.39414	4.17736	4.82654	3.44847	6.74638	5.63306	5.20217	0.000469361	0	0.0282644	0.0193764	0	0.322354	0	0.0327455	0	0.129881	0	0.0252897	0.0419631	0	0	0.0181469	0.0685965	0.0428438	0	0.247364	0.0227052	0
SAMd98bac0a070f	7.76412	5.82065	7.49311	7.28847	3.96539	5.49485	1.57312	2.25446	1.77216	5.48458	5.54731	3.62963	5.68977	5.01546	4.28186	5.23447	4.32813	4.43081	4.66785	3.20079	6.87454	5.07785	5.34996	0.0363983	0.00922157	0.0500034	0	0	0.274977	0.03862	0.0862257	0	0.0512738	0	0.0539722	0.0254193	0.0681358	0.0397407	0.0690152	0.0657867	0.0171329	0	0.0818181	0.0169385	0.0153213
SAMda4d892fddc8	6.89453	5.45662	6.97704	7.08135	3.37891	4.84009	0.0255705	0.310361	1.32521	5.25894	6.16223	2.8911	5.29721	5.00769	3.2587	5.81033	3.50671	3.79454	3.70558	2.97442	6.39673	5.12114	4.89323	0.118121	0	0.0705866	0.00835544	0	0.183601	0.0897747	0.0367279	0	0.0482371	0	0.0340892	0	0.163603	0.0257046	0.100752	0.0055318	0	0	0.114915	0	0
SAMdab9ca8fb5de	7.55983	6.1167	7.83521	7.89257	3.76752	5.22766	1.27327	0.23914	1.14567	6.77999	6.38521	3.44573	4.89328	4.45684	4.49408	5.85988	4.54324	4.27412	4.24476	3.12575	7.03649	5.84174	5.75081	0.0159268	0.0186019	0.0264548	0	0	0.292621	0.0512295	0.0575	0	0.0194196	0	0.036025	0.00712039	0.102431	0.0590405	0.0848879	0.0922744	0	0	0.136467	0	0
SAMdad5c29dc105	5.54262	6.18936	7.7658	7.73136	3.84638	5.00827	1.80161	5.77271	0.424259	5.93821	6.08252	3.3252	5.66864	4.5498	4.75364	6.26205	4.00516	4.65909	4.4184	3.16876	7.05686	5.48623	4.73862	0.0596709	0	0.161747	0.00960524	0	0.181919	0.0664899	0.0123254	0	0.0116811	0	0.0584105	0	0.0610496	0.0913684	0.0907133	0.0257764	0.021075	0	0.143672	0	0.0044955
SAMdb3f50c9129c	5.12168	5.96649	7.62255	8.01713	3.99079	4.91746	0.0216315	1.20496	0.328277	5.48131	6.5992	3.19917	5.30289	5.16858	4.7587	6.39975	4.46112	4.59665	3.7723	3.38417	7.11129	5.39234	5.39566	0.120423	0	0.0927859	0	0	0.322505	0.0692171	0.0441173	0	0.0510793	0	0.0274892	0.0121777	0.0517384	0	0.0755657	0.00649486	0.00909729	0.0130774	0.0852075	0.0190245	0
SAMdcae54fcd7fa	7.56483	6.4491	7.43955	7.43592	4.01162	5.5394	1.96305	3.63832	2.20893	5.97402	6.56428	3.77315	5.55849	5.29046	4.83173	6.37368	4.5609	5.25201	4.87619	4.75881	7.49525	5.62181	5.83455	0.0251599	0.033367	0.12191	0	0	0.256521	0.0607198	0.0587557	0	0.00204465	0.0210654	0	0.0247028	0.167022	0	0.00123752	0	0.0253751	0	0.135432	0.0349445	0.0317418
SAMdee1011782cd	4.90321	5.8646	7.23034	7.19891	3.17728	5.0972	0.106237	0.714624	0.729701	5.82767	5.859	3.35558	5.22531	4.81352	4.25122	5.7762	4.27763	4.40211	4.16772	3.29952	7.29245	5.30449	5.26341	0.0397036	0.0433268	0.0621467	0	0	0.268375	0	0.0211589	0	0.121575	0	0.0775718	0	0.220713	0.0847553	0.0456427	0	0	0.00291388	0.0121164	0	0
SAMdf3e42c8672a	4.28888	5.65863	7.3558	7.64296	3.53806	4.5651	0.668907	4.28266	3.6172	5.1278	6.27287	3.12075	5.29297	5.03205	4.31176	5.69498	4.59349	4.92237	4.23032	2.87639	6.43432	5.00335	5.10413	0.0110754	0.0210151	0.0446788	0.00353049	0	0.0639017	0.0964184	0.0233785	0	0.0737193	0	0.139985	0	0.28373	0.0376739	0.0267799	0	0	0	0.165106	0	0.00900677
SAMe07c4560772d	7.06945	5.96709	7.88949	7.81436	4.64936	5.4184	0.0123203	0.100232	0.0225699	6.20734	6.49705	3.97455	5.83775	4.37584	5.32126	6.72779	4.48602	5.9247	5.82878	3.38241	7.05842	6.14295	5.97678	0	0.00190275	0.000962999	0	0	0.497443	0	0.0174354	0.0210974	0	0.0407517	0	0.156456	0.178522	0	0	0.0126538	0	0.0574998	0	0.0152753	0
SAMe0c49ea0df5d	7.35564	5.53518	7.37987	7.0629	3.38483	5.00192	0.0303044	0.258077	2.12049	5.50752	5.73848	3.21825	5.49686	4.72688	4.52273	5.81315	3.97028	4.35951	3.97193	3.15669	6.76122	5.34493	4.99954	0.0448258	0	0.0144172	0	0	0.161635	0.0358284	0.106456	0	0.0120586	0	0.0386948	0.00558732	0.186146	0.0567842	0.103708	0.115423	0.00205118	0	0.110168	0.00621582	0
SAMe1eb5d988760	5.80379	6.71101	8.21863	8.0611	4.12191	5.4651	0.0802906	0.769054	1.77842	6.62358	6.48141	3.2432	5.56044	4.95156	4.62494	5.69494	4.98323	4.42397	4.51327	3.04992	7.18193	5.85876	5.91199	0.00682159	0.0119525	0.0291675	0	0	0.234064	0.284341	0	0	0	0	0.0510333	0.0263906	0.00176563	0.108401	0.0698069	0.0933429	0.00854948	0.0248805	0	0.0494828	0
SAMe3210d3632b4	3.8253	6.05823	7.58139	7.55144	3.53518	5.08859	0.614785	3.72543	2.54197	5.34958	6.00622	2.91983	4.8548	5.07735	4.07598	5.48164	3.8101	4.16926	3.92349	3.24664	6.34536	4.79457	4.89908	0.00951026	0	0.0029924	0	0	0.0839485	0.0172019	0.065664	0	0.0723564	0	0.0467531	0	0.371667	0.0441807	0.0361074	0.00694222	0	0	0.222102	0.00951874	0.0110553
SAMe3d4266775a9	7.31186	5.82734	7.39657	7.1323	4.10414	4.88461	0.3345	0.0589331	0.492238	5.71172	6.48768	3.9823	5.65532	5.51558	4.72609	6.39952	4.04795	5.24628	4.33383	4.0747	7.18515	5.98351	5.52593	0.0281343	0	0.00589151	0	0	0.350341	0.0341493	0.0482968	0.0111376	0.0614843	0	0.0540689	0	0.129735	0.00927517	0.0973374	0.0105495	0.0771073	0	0.0725553	0.00993693	0
SAMe41b1e773582	6.99	6.11973	8.2096	8.42969	4.17851	4.71028	0.0393105	0.127883	2.40704	6.1412	6.49029	2.96216	5.75222	5.32373	4.32632	5.96595	4.64566	4.76051	4.58992	3.38347	6.39486	5.58969	5.39848	0	0.0635308	0.0290201	0.0157693	0	0.191222	0	0.105653	0	0.138103	0	0.115009	0	0.0751119	0.041904	0.0652332	0.0150725	0.0599606	0	0.0734116	0	0.0110001
SAMe50d15fde368	7.55904	6.32876	7.81672	7.75598	3.48351	5.48615	2.09893	2.28712	0.109775	5.91705	6.11142	3.78762	5.7019	5.08899	4.9836	6.55162	4.93291	4.93622	3.7015	3.57701	7.13295	5.93635	5.52212	0	0	0.106184	0	0.0687712	0.27897	0.0233087	0.0410455	0.0100913	0.0714195	0	0	0	0.126934	0	0.143831	0.107571	0	0	0.0207184	0.00115459	0
SAMe56c96c51190	4.79043	5.83786	7.34751	7.5493	3.41416	5.82568	2.92508	3.8268	2.68379	5.86236	6.45884	2.49234	5.31211	5.16792	4.01841	5.67829	4.22879	4.05936	4.10524	3.33797	7.05835	5.69676	5.35434	0.0200896	0	0.0276182	0	0	0.160926	0.012069	0.0179455	0	0.0814144	0	0.00138397	0.00619961	0.262099	0.0242513	0.085654	0.00335571	0.0197589	0	0.245536	0.00578461	0.025914
SAMe5bc41772bc9	6.11674	5.43252	7.23879	7.42711	3.60965	4.94535	0.138295	2.42386	2.96009	5.37739	5.75814	3.3095	5.41607	4.95654	3.87134	5.83669	4.02304	4.12955	4.13342	2.87935	6.69488	4.66239	5.37677	0	0	0.00162342	0	0	0.232878	0.00505254	0.0158716	0.00332915	0	0.0119499	0	0.00938569	0.41723	5.52e-05	0.0666551	0.0658962	0	0	0.120586	0.0070098	0.0424774
SAMe712352fb82a	7.79384	8.35283	7.57257	7.40609	3.474	4.92959	0.540406	5.371	0.435315	5.26444	6.64315	3.43206	5.55625	5.06724	3.67115	5.92794	5.23872	4.37898	4.0038	2.98587	5.99472	5.42192	5.34552	0.043181	0.0120935	0.0186544	0	0	0.452036	0.035525	0.0286745	0	0.0579772	0	0.00829389	0.000298817	0.0681986	0.0515096	0.103768	0.0208284	0.000835244	0	0.0268721	0.012406	0.0588473
SAMe7bcab05402e	6.39826	6.4867	7.23276	7.26163	3.18499	5.30492	0.0281087	0.526195	0.830967	6.00608	6.02287	3.43834	5.06477	4.67473	4.13474	5.54715	4.64048	4.1323	4.62296	3.13261	7.39355	5.51079	5.19898	0.0237162	0	0.0117138	0	0	0.415314	0.061718	0.00541943	0	0	0.0332684	0	0.0749679	0.0686191	0	0.0952591	0.134201	0.0163473	0	0.0553532	0.00292576	0.00117691
SAMe7bf6c015192	6.51812	6.4097	7.97073	7.68294	3.88289	5.14118	0.3508	0.387243	1.03668	5.98229	6.42823	2.91284	5.3262	4.36414	4.3549	5.27371	4.64003	4.43067	4.20415	3.07718	6.96461	5.94634	5.2938	0	0.0172786	0.0424195	0.0165068	0	0.249591	0.0801603	0.0170334	0	0.0471908	0	0.164303	0.0197602	0.0639787	0.0467975	0.0630171	0.0639495	0	0	0.0710496	0.0263688	0.0105951
SAMe7e4f7c076a7	6.48765	5.83358	7.24141	7.36516	3.35219	6.02313	0.0237272	1.42396	3.03147	5.02159	5.43386	2.87426	5.47243	4.93434	3.56946	5.12199	3.65889	3.89451	2.96601	2.62209	6.09865	5.35635	4.50412	0.0120457	0	0.0163825	0	0	0.117808	0	0.0562191	0	0.0422713	0	0.0995728	0	0.22231	0.0676094	0.0538972	0.00830768	0	0	0.287157	0.0117067	0.00471303
SAMe9475f77504b	4.99553	8.05716	7.5726	8.06409	2.84303	5.56014	2.26788	3.77008	2.58559	7.20436	7.03627	2.35704	5.19338	5.5591	3.94817	5.20833	4.52586	3.94687	4.26679	3.8699	6.8199	6.03232	5.31537	0.0360045	0	0.023438	0	0	0.0650121	0	0.0713292	0	0.115237	0	0.0959229	0	0.26421	0.0691078	0.0594824	0	0	0	0.199923	0.000332325	0
SAMe94c30c30616	7.10434	6.43753	7.25374	7.35179	3.76433	5.23769	0.872753	1.9927	1.7545	5.94594	5.73987	3.76515	5.81832	4.9349	4.73439	5.23416	4.261	5.36888	4.5361	3.04639	6.96106	5.6704	6.44926	0.0312887	0	0.0805591	0	0	0.0648894	0	0.051122	0	0.0569652	0	0.0189898	0	0.379087	0.0156536	0.069503	0	0.0269373	0	0.204774	0.000231138	0
SAMe97af0feefdf	6.91815	5.76495	7.79764	8.07252	3.80104	5.2779	0.0100475	0.945845	2.91651	5.8843	6.32739	3.56847	5.47576	4.38268	4.30948	6.04549	4.40023	4.48996	4.3208	2.68252	6.94147	5.47386	5.68441	0	0.0060457	0.0184667	0.00366499	0	0.350802	0.0824124	0.00668382	0	0	0.0382232	0	0.0739658	0.184618	0	0.0870046	0.0737071	0.0126516	0	0.0573451	0.00177397	0.00263495
SAMe9ae8beb82fa	6.55442	6.30691	7.63107	7.59095	3.56604	5.29662	0.381575	0.76297	1.26651	5.72203	6.15614	3.58404	5.41299	4.54259	4.38141	5.79495	4.55039	4.50853	4.05887	2.76805	7.38127	5.28047	5.68202	0.0277808	0.0719645	0.0486801	0	0	0.187199	0.0420244	0.0384869	0	0.0546989	0	0.0115216	0	0.154585	0.00656263	0.086188	0.0758817	0.0510137	0	0.0693443	0.0189338	0.0551338
SAMeaa477a5384b	7.9464	6.73968	7.77435	7.65701	4.67307	5.03552	0.14756	1.46083	0.693976	6.4581	6.28799	3.97725	6.09379	4.53962	5.04354	5.81097	4.59845	6.13618	5.17106	3.32714	7.43433	5.86361	5.76991	0.0137307	0.0537571	0.0409278	0.00982741	0	0.0609364	0.096396	0.14489	0	0.0955465	0	0.137939	0	0.162893	0.11697	0.0488137	0	0	0.0173719	0	0	0
SAMeb29625f76a5	7.28319	6.68262	7.68088	7.75103	3.64308	5.35282	0.0373145	3.50776	1.06922	6.16879	5.72517	3.39134	5.32185	5.20339	4.09556	6.10159	4.14438	4.33664	4.18097	3.39172	7.06861	5.72401	5.08659	0	0.055852	0.0102001	0	0	0.2556	0.0397986	0.0222526	0	0.069952	0	0.0690545	0	0.172743	0.0800942	0.117266	0.0754967	0	0	0.0316906	0	0
SAMeb587a68006b	5.60138	6.75105	7.50118	7.5431	3.00506	5.04166	0.173676	3.03725	2.18587	6.65317	7.11337	2.71244	5.21005	4.90991	4.25371	5.39432	4.86082	4.2334	4.22064	3.35942	6.92862	5.39773	5.47759	0.0473528	0	0.0472221	0	0	0.21998	0	0.0432874	0	0.00741243	0	0.0623037	0.0159465	0.0890235	0.0448295	0.10058	0.0239806	0.00474601	0	0.273131	0.020205	0
SAMee3844cc0b9f	6.27048	5.6066	7.19112	7.13704	3.29989	5.22192	0.2082	1.74867	1.04236	5.63684	5.58017	3.09887	5.28895	4.94491	3.95047	5.45656	4.2258	4.48189	4.36862	2.91192	7.43201	5.35892	5.21703	0.0206795	0	0.029481	0	0.0155432	0	0.00473924	0.0447135	0	0.117358	0	0.064296	0	0.311802	0.122348	0.221461	0	0	0	0.0475785	0	0
SAMef0e3d2415fd	3.20371	5.29696	7.08351	6.89316	3.53826	5.33	0.160544	1.36732	1.08766	5.58629	5.58751	2.63661	5.2443	5.26579	3.60996	5.68795	3.78842	4.22112	4.01633	3.3064	6.81742	5.28566	4.85221	0	0.0351872	0.0277233	0.0290176	0	0.153166	0.0208406	0.062973	0	0.170089	0	0.0584621	0	0.218757	0.0837074	0.121151	0.00315024	0	0	0.0157753	0	0
SAMeff2ce356ccb	7.45437	6.9847	7.76369	7.90567	4.2151	5.78708	0.373472	0.193987	0.111838	5.39314	7.217	3.48194	5.90683	4.62368	4.71178	5.93869	4.91211	4.87642	3.80804	3.11888	6.47115	5.77939	5.74128	0	0.0152859	0	0	0	0.239564	0.0146219	0.0761273	0	0	0	0.0515267	0.00346757	0.181825	0.0305976	0.185446	0.0233537	0.139233	0.0305862	0.00477375	0	0.00359084
SAMf20b827dca51	7.22034	6.20199	7.48789	7.4539	3.37566	5.51178	0.037024	0.667929	1.12778	6.06288	6.45852	2.84267	5.83438	5.05109	4.12976	6.24707	4.15955	4.68687	4.36895	3.52511	6.93782	5.74918	5.03036	0.0123747	0.0476319	0	0.00601506	0	0.336971	0.0579877	0.0683176	0	0.0350969	0	0.0200018	0.00103074	0.161659	0.055743	0.0935457	0.0210707	0.00499149	0	0.0775631	0	0
SAMf275eb859a39	7.62392	6.30883	7.33911	7.60933	3.40577	5.60451	0	0.292398	0.10106	5.67457	6.33645	2.85762	5.74234	5.17652	4.37064	6.25129	4.73458	4.64889	5.02994	3.506	7.20662	5.60454	5.80398	0.0240197	0	0.0714291	0	0	0.31784	0.0695721	0.0306293	0	0	0.0406161	0	0.00984628	0.117976	0.00761923	0.0196966	0.0584213	0.0327306	0	0.153993	0	0.0456113
SAMf28c01545593	7.25146	6.96432	7.46349	7.73016	4.28333	5.7839	1.48914	0.124647	0.0723383	6.5159	6.36918	3.64842	5.98702	5.38207	4.82985	6.63767	4.84429	5.46318	5.2437	3.96957	6.99349	6.61203	5.70715	0	0	0.061395	0	0	0.432127	0.0890173	0.0602315	0	0.0920137	0.0122264	0	0.0072079	0.0516374	0	0.0142565	0.0152697	0.0950735	0	0.0686966	0.000847665	0
SAMf2aae1443f67	7.15657	6.22959	7.86209	7.65288	3.96078	5.4739	2.10696	3.46566	1.60297	5.8921	6.13346	3.90153	5.74978	4.18791	5.46265	5.70436	4.9733	4.8888	4.93107	2.97136	7.18207	6.00074	5.6969	0.0407148	0	0.00494852	0	0	0.270214	0	0.0800448	0	0.00160224	0	0.0290037	0	0.0239944	0.0206936	0.0232345	0.016835	0.0333252	0	0.419087	0.00746611	0.0288364
SAMf3a9bce50099	6.5623	5.90571	6.77913	6.96367	3.58686	4.35036	0.618627	4.8011	0.497934	5.54939	6.13192	3.37583	5.00983	5.18103	4.05725	6.20594	3.89987	4.36765	4.14349	3.27749	6.81117	4.88408	5.1831	0.0676608	0.00461353	0.167084	0.0112231	0	0.0802297	0.0870473	0.0474306	0.00668608	0.0742711	0	0.0990635	0.00762112	0.159184	0.0409079	0.099075	0.00886221	0	0	0.0358599	0	0.0031798
SAMf82bbdc267c8	7.64705	6.8652	7.76564	7.64827	3.71808	5.21724	0.100322	0.0344471	0.0996209	6.28515	5.98711	3.8864	5.88921	4.60299	5.02156	6.42379	4.24984	5.22211	5.48002	2.83709	6.58416	6.02097	4.99511	0.0816677	0	0.0571475	0.000636356	0	0.281055	0	0.0905109	0	0	0	0.150694	0	0.260338	0.0126979	0.0416676	0	0	0.0122698	0.0113147	0	0
SAMfb7aec7cb0e2	5.26981	8.56956	8.03373	7.44065	3.59547	5.65603	0.132756	4.68023	3.8254	5.78269	6.67152	3.09324	5.52645	5.81962	4.11513	5.46633	5.02489	6.06344	4.33782	3.39817	6.76886	5.76711	5.33036	0.0028168	0.00783452	0.00746617	0	0	0.0687388	0.0645511	0.0323629	0	0.0172601	0	0.0530535	0	0.184937	0.104669	0.043552	0	0.00201188	0	0.391708	0	0.0190379
SAMfd947610629d	7.01452	6.26578	7.14907	7.34653	3.44989	5.19693	0.0556044	0.260365	1.04232	6.07383	5.87003	3.59051	5.19576	5.13666	4.18958	5.87044	4.29244	4.63048	3.89066	2.74377	7.38885	5.4445	5.16607	0.0828009	0	0.0158976	0	0	0.223569	0	0.027625	0.00650115	0.0259108	0	0.0658768	0	0.375038	0.0160292	0.0398045	0	0	0.10319	0	0.0177568	0
SAMfed609955db9	6.37316	7.13857	8.29394	8.16226	2.98571	5.43761	0.0613835	1.00197	1.42337	6.53336	6.59457	3.22841	6.05171	5.19994	4.4952	6.12901	5.21789	4.60805	4.6387	3.26668	7.08036	6.23081	5.70009	0	0	0.00285854	0	0	0.254655	0.100026	0.0311119	0	0.0185526	0	0	0.0336646	0.0442092	0	0.160564	0.163679	0.095923	0.0474355	0.0312598	0.0160603	0
SAMffa5c7cad0e5	6.09841	6.40598	7.75084	7.66652	3.48964	5.97922	0.582782	3.58552	1.6745	5.77982	6.00659	3.27148	5.43847	4.99604	3.88776	5.72126	4.51551	4.4142	4.19047	3.19786	7.50984	5.54525	5.51284	0	0.000309484	0.00357223	0	0	0.182867	0.0537694	0.0412177	0	0.0218334	0	0.057275	0.0700391	0.315417	0.022765	0.103064	0.00500159	0.00405302	0	0.101542	0.0105176	0.00675647
